# Supplementary material for: Altered ceramide metabolism is a feature in the extracellular vesicle-mediated spread of alpha-synuclein in Lewy body disorders
Source: Acta Neuropathol. 2021 Sep 13;142(6):961–84. doi: 10.1007/s00401-021-02367-3 (PMC8568874; doi:10.1007/s00401-021-02367-3)
Supplement: Supplementary file 2 — Supplementary file2 (XLSX 214 KB) [file 401_2021_2367_MOESM2_ESM.xlsx]

## Sheet: Protein_list_210519
										Control			DLB
Uniprot Accessions	Protein names	Gene names	Peptides	Unique peptides	Sequence coverage [%]	Score	-log10 (p-value)	Significant	Cluster	LFQ intensity Control_02	LFQ intensity Control_03	LFQ intensity Control_05	LFQ intensity DLB_02	LFQ intensity DLB_03	LFQ intensity DLB_04
P06748	Nucleophosmin	NPM1	3	3	21.4	31.569	3.26642	+	1	71715000	62943000	NaN	16347000	18482000	15222000
P57087	Junctional adhesion molecule B	JAM2	4	4	15.8	48.904	2.64227	+	1	162460000	161180000	NaN	101700000	113300000	103540000
Q00839	Heterogeneous nuclear ribonucleoprotein U	HNRNPU	10	10	12.5	41.901	2.39314	+	1	65995000	76116000	NaN	41955000	44723000	40750000
Q14008	Cytoskeleton-associated protein 5	CKAP5	5	5	2.9	8.7842	2.3829	+	1	23491000	24435000	NaN	NaN	17591000	17428000
P51178	1-phosphatidylinositol 4,5-bisphosphate phosphodiesterase delta-1	PLCD1	7	7	13.1	24.41	2.31424	+	1	26036000	29206000	NaN	19470000	18078000	18244000
P47869	Gamma-aminobutyric acid receptor subunit alpha-2	GABRA2	8	3	14.9	13.796	2.2254	+	1	66642000	63593000	65913000	NaN	53507000	49536000
P14867	Gamma-aminobutyric acid receptor subunit alpha-1	GABRA1	13	8	25.2	33.148	2.0847	+	1	475960000	470769984	367900000	281620000	296750016	281280000
P27701	CD82 antigen	CD82	5	5	22.5	32.506	2.03165	+	1	156350000	175750000	169470000	106390000	117570000	132900000
Q15904	V-type proton ATPase subunit S1	ATP6AP1	7	7	12.1	14.311	1.96055	+	1	1600000000	1185900032	1304199936	675169984	863670016	571280000
P28676	Grancalcin	GCA	9	9	35.9	46.705	1.86708	+	1	193200000	240730000	188060000	121230000	151970000	128490000
P45974	Ubiquitin carboxyl-terminal hydrolase 5	USP5	11	10	18.6	22.491	1.86465	+	1	37112000	37265000	NaN	NaN	32828000	31759000
Q93050	V-type proton ATPase 116 kDa subunit a isoform 1	ATP6V0A1	36	36	41.6	323.31	1.86278	+	1	9616400384	7675700224	7915800064	4845799936	5852199936	4010099968
P12814	Alpha-actinin-1	ACTN1	30	17	38	138.91	1.8625	+	1	369049984	357400000	381580000	267290000	321510016	282569984
O14764	Gamma-aminobutyric acid receptor subunit delta	GABRD	5	5	10.8	7.6009	1.79273	+	1	28361000	32137000	NaN	NaN	18317000	18638000
Q8NBX0	Saccharopine dehydrogenase-like oxidoreductase	SCCPDH	5	5	16.8	5.8692	1.74581	+	1	45439000	45297000	NaN	38368000	33588000	35868000
P05937	Calbindin	CALB1	6	5	31	27.417	1.73622	+	1	56803000	44005000	NaN	21150000	25671000	28587000
P07339	Cathepsin D;Cathepsin D light chain;Cathepsin D heavy chain	CTSD	11	11	35.4	150.52	1.65291	+	1	578710016	457160000	589449984	416920000	374820000	350360000
Q04837	Single-stranded DNA-binding protein, mitochondrial	SSBP1	5	5	43.2	98.709	1.63247	+	1	35422000	30672000	39186000	26657000	22246000	26552000
P07947	Tyrosine-protein kinase Yes	YES1	14	5	29.5	25.088	1.58437	+	1	30642000	28634000	NaN	NaN	23246000	23984000
Q99880;Q99879;Q99877;Q93079;Q5QNW6;P62807;P58876;P57053;O60814;Q8N257;Q16778;P33778;P23527;P06899	Histone H2B type 1-L;Histone H2B type 1-M;Histone H2B type 1-N;Histone H2B type 1-H;Histone H2B type 2-F;Histone H2B type 1-C/E/F/G/I;Histone H2B type 1-D;Histone H2B type F-S;Histone H2B type 1-K;Histone H2B type 3-B;Histone H2B type 2-E;Histone H2B type 1-B;Histone H2B type 1-O;Histone H2B type 1-J	HIST1H2BL;HIST1H2BM;HIST1H2BN;HIST1H2BH;HIST2H2BF;HIST1H2BC;HIST1H2BD;H2BFS;HIST1H2BK;HIST3H2BB;HIST2H2BE;HIST1H2BB;HIST1H2BO;HIST1H2BJ	7	7	39.7	49.76	1.54782	+	1	726620032	824910016	750899968	640110016	567689984	473769984
Q8IYJ1	Copine-9	CPNE9	15	6	25.9	10.824	1.54334	+	1	27923000	25742000	NaN	19958000	NaN	18361000
P02545	Prelamin-A/C;Lamin-A/C	LMNA	16	16	24.4	72.124	1.5249	+	1	131340000	161920000	128640000	114210000	102690000	95252000
Q06136	3-ketodihydrosphingosine reductase	KDSR	2	2	7.5	5.0688	1.52041	+	1	35326000	33784000	NaN	NaN	21258000	17334000
Q6ZVL6	UPF0606 protein KIAA1549L	KIAA1549L	6	6	5.2	19.787	1.50617	+	1	83137000	52948000	NaN	32863000	33406000	36335000
P78324;Q5TFQ8	Tyrosine-protein phosphatase non-receptor type substrate 1;Signal-regulatory protein beta-1 isoform 3	SIRPA;SIRPB1	21	21	47.4	309.25	1.46524	+	1	1867900032	1914700032	1554300032	1379800064	1341799936	1036899968
P62805	Histone H4	HIST1H4A	12	12	62.1	62.81	1.43771	+	1	1603699968	1939200000	1675100032	1476000000	1279299968	1129900032
Q9NPD7	Neuritin	NRN1	3	3	18.3	75.972	1.38618	+	1	792179968	784320000	545200000	479640000	421400000	505950016
Q68D91	Metallo-beta-lactamase domain-containing protein 2	MBLAC2	11	11	50.2	92.082	1.37529	+	1	397800000	333380000	343230016	184070000	284760000	250660000
Q14982	Opioid-binding protein/cell adhesion molecule	OPCML	15	13	44.3	323.31	1.36149	+	1	4580100096	3710799872	3424399872	2837799936	3176900096	2620900096
Q7Z5G4	Golgin subfamily A member 7	GOLGA7	5	5	42.3	11.843	1.35532	+	1	38633000	40229000	45586000	36052000	27665000	32078000
Q7L0J3	Synaptic vesicle glycoprotein 2A	SV2A	14	14	18.6	170	1.34881	+	1	1136099968	755030016	856310016	589680000	680360000	500710016
Q99784	Noelin	OLFM1	2	2	5.2	6.4302	1.33665	+	1	19418000	17375000	NaN	NaN	9994600	7226800
Q9UMY4	Sorting nexin-12	SNX12	3	2	17.3	3.7387	1.33467	+	1	19393000	16519000	NaN	NaN	12596000	12023000
P42263	Glutamate receptor 3	GRIA3	19	12	26.4	91.625	1.33135	+	1	600710016	339550016	339609984	193820000	262560000	227920000
Q9UBQ7	Glyoxylate reductase/hydroxypyruvate reductase	GRHPR	7	7	31.4	18.707	4.13016	+	2	65265000	66327000	NaN	99302000	96921000	99784000
P61026	Ras-related protein Rab-10	RAB10	15	13	64.5	115.65	2.67828	+	2	410820000	474649984	471000000	732830016	644120000	698380032
P40925	Malate dehydrogenase, cytoplasmic	MDH1	21	21	52.7	278.61	2.54883	+	2	2590200064	2338899968	2582899968	3801299968	3452000000	3322800128
Q96JE9	Microtubule-associated protein 6	MAP6	5	5	8	16.959	2.51031	+	2	25156000	25574000	NaN	40546000	37574000	43250000
P63092;Q5JWF2	Guanine nucleotide-binding protein G(s) subunit alpha isoforms short;Guanine nucleotide-binding protein G(s) subunit alpha isoforms XLas	GNAS	18	13	43.9	114.43	2.38033	+	2	980510016	1088499968	1190700032	1640700032	1487100032	1587600000
O75781	Paralemmin-1	PALM	10	10	38.8	65.748	2.37461	+	2	102430000	103440000	NaN	161630000	148250000	142510000
P30101	Protein disulfide-isomerase A3	PDIA3	12	12	29.7	63.858	2.17428	+	2	111000000	108920000	123000000	147930000	152700000	138190000
Q9ULP0	Protein NDRG4	NDRG4	6	6	33.5	187.79	2.16026	+	2	68417000	59995000	NaN	NaN	140340000	140910000
P19367	Hexokinase-1	HK1	35	35	37.6	323.31	2.14365	+	2	416400000	502409984	430950016	668040000	645500032	801379968
P36871	Phosphoglucomutase-1	PGM1	22	22	47	90.94	2.11304	+	2	220210000	199150000	255200000	341160000	312129984	327900000
P80723	Brain acid soluble protein 1	BASP1	24	24	96	323.31	2.04227	+	2	8482999808	11192000512	8234200064	18585999360	14979999744	15306000384
Q02952	A-kinase anchor protein 12	AKAP12	10	10	9.1	66.763	2.03085	+	2	72301000	72426000	NaN	97998000	106780000	92886000
Q14914	Prostaglandin reductase 1	PTGR1	7	7	31.6	27.477	2.02843	+	2	52442000	55381000	NaN	70362000	64896000	66523000
Q9UHD8	Septin-9	2021-09-09	15	15	33.8	129.04	1.90626	+	2	113520000	99745000	141140000	230560000	175160000	216800000
Q99747	Gamma-soluble NSF attachment protein	NAPG	14	14	47.4	196.47	1.89965	+	2	446620000	443470016	455560000	552190016	519049984	491620000
P12931	Proto-oncogene tyrosine-protein kinase Src	SRC	10	4	18.5	31.334	1.8784	+	2	18034000	18897000	NaN	28692000	24588000	25050000
O14775	Guanine nucleotide-binding protein subunit beta-5	GNB5	10	10	33.2	36.934	1.8714	+	2	96889000	133010000	115160000	178890000	160910000	178560000
P01112	GTPase HRas;GTPase HRas, N-terminally processed	HRAS	10	3	65.1	181.02	1.86083	+	2	518760000	547889984	NaN	653900032	713660032	743779968
Q9BY11	Protein kinase C and casein kinase substrate in neurons protein 1	PACSIN1	31	30	66.9	323.31	1.84652	+	2	1415299968	1484400000	1595100032	1891500032	1804899968	1715100032
Q99497	Protein deglycase DJ-1	PARK7	19	19	74.1	323.31	1.8269	+	2	576310016	516180000	449020000	769120000	699809984	677139968
P00558	Phosphoglycerate kinase 1	PGK1	31	31	81.3	323.31	1.73255	+	2	2765499904	2635399936	3124600064	3386200064	4028300032	3852400128
Q14141	Septin-6	2021-09-06	16	5	38.9	43.21	1.692	+	2	39923000	30710000	NaN	54676000	58664000	64719000
Q9UH03	Neuronal-specific septin-3	2021-09-03	8	8	34.6	37.704	1.65012	+	2	200760000	166670000	175070000	244330000	259150000	346740000
P63000	Ras-related C3 botulinum toxin substrate 1	RAC1	12	4	54.7	130.88	1.63909	+	2	1864899968	2121500032	2619599872	3148600064	3128100096	3068000000
P30041	Peroxiredoxin-6	PRDX6	19	19	72.8	203.57	1.60504	+	2	426870016	362260000	519560000	728659968	585550016	776579968
O43707	Alpha-actinin-4	ACTN4	29	16	39.6	75.098	1.55121	+	2	144640000	147200000	123460000	249520000	173720000	201800000
P34932	Heat shock 70 kDa protein 4	HSPA4	27	24	39.2	186.97	1.52238	+	2	292640000	275470016	321249984	401200000	342380000	439560000
P09960	Leukotriene A-4 hydrolase	LTA4H	9	9	20.3	31.826	1.51658	+	2	36587000	34949000	NaN	66538000	51550000	50687000
P07195	L-lactate dehydrogenase B chain	LDHB	21	20	50.9	255.3	1.51633	+	2	3645700096	3205799936	3660699904	3920800000	4305299968	4246700032
P61018	Ras-related protein Rab-4B	RAB4B	8	7	48.8	23.078	1.48925	+	2	79235000	92233000	79767000	96226000	102260000	111630000
P13987	CD59 glycoprotein	CD59	6	6	28.1	26.688	1.46075	+	2	2080400000	1319600000	1826400000	2930500096	2409600000	3229600000
Q86UW8	Hyaluronan and proteoglycan link protein 4	HAPLN4	10	9	27.1	31.5	1.43566	+	2	940099968	883880000	965939968	1264700032	1020300032	1273699968
Q16181	Septin-7	2021-09-07	28	27	58.4	263.36	1.39816	+	2	1231200000	1212600064	1319800064	1771600000	1385299968	1827399936
P04075	Fructose-bisphosphate aldolase A	ALDOA	40	37	89.8	323.31	1.39701	+	2	10670000128	9276999680	9924400128	10956999680	12650999808	11950000128
P20336	Ras-related protein Rab-3A	RAB3A	13	11	50.5	323.31	1.39088	+	2	992550016	1453699968	1302499968	1672099968	1744400000	2053699968
O94819	Kelch repeat and BTB domain-containing protein 11	KBTBD11	12	12	25.4	39.719	1.38972	+	2	92313000	75955000	NaN	115480000	124400000	106680000
P04439;P01893	HLA class I histocompatibility antigen, A-3 alpha chain;Putative HLA class I histocompatibility antigen, alpha chain H	HLA-A;HLA-H	10	5	37.5	61.157	1.38682	+	2	94858000	113070000	NaN	NaN	158760000	156820000
P17174	Aspartate aminotransferase, cytoplasmic	GOT1	26	26	64.2	323.31	1.36792	+	2	1383699968	1216400000	1731699968	1904199936	1934000000	1967200000
P30531	Sodium- and chloride-dependent GABA transporter 1	SLC6A1	8	8	17.9	86.003	1.35691	+	2	333169984	355320000	239140000	527160000	396009984	514590016
Q9HDC9	Adipocyte plasma membrane-associated protein	APMAP	12	12	33.4	58.535	1.34873	+	2	67238000	84267000	54708000	116930000	88668000	132140000
Q8WVV4	Protein POF1B	POF1B	6	6	11.7	19.088	1.32765	+	2	18932000	18151000	NaN	22199000	NaN	21023000
O43813	LanC-like protein 1	LANCL1	12	12	28.8	58.334	1.30639	+	2	478120000	761720000	679390016	1095200000	833440000	1200199936
A0FGR8	Extended synaptotagmin-2	ESYT2	3	3	3.7	6.2932	NaN			NaN	NaN	NaN	NaN	12485000	12110000
A1A5C7	Solute carrier family 22 member 23	SLC22A23	2	2	3.5	1.461	NaN			NaN	9056200	NaN	NaN	NaN	NaN
A2RU67	Uncharacterized protein KIAA1467	KIAA1467	2	2	3.9	1.9703	NaN			NaN	NaN	NaN	NaN	NaN	4479400
H3BS89	Transmembrane protein 178B	TMEM178B	3	3	10.9	8.8189	NaN			NaN	89684000	NaN	80290000	NaN	NaN
O00139	Kinesin-like protein KIF2A	KIF2A	2	2	2.7	3.1216	NaN			NaN	4483600	NaN	NaN	NaN	NaN
O00148;Q13838	ATP-dependent RNA helicase DDX39A;Spliceosome RNA helicase DDX39B	DDX39A;DDX39B	3	3	6.3	3.6259	NaN			NaN	19963000	NaN	NaN	17700000	NaN
O00214	Galectin-8	LGALS8	2	2	7.3	3.2364	NaN			NaN	29595000	NaN	NaN	NaN	NaN
O00231	26S proteasome non-ATPase regulatory subunit 11	PSMD11	3	3	9.5	5.0799	NaN			NaN	7495200	NaN	NaN	NaN	NaN
O00408	cGMP-dependent 3,5-cyclic phosphodiesterase	PDE2A	7	7	9.4	17.843	NaN			NaN	NaN	NaN	NaN	38873000	NaN
O00445	Synaptotagmin-5	SYT5	7	3	17.1	4.9895	NaN			NaN	18416000	NaN	NaN	19398000	NaN
O00501	Claudin-5	CLDN5	2	2	12.8	12.272	NaN			NaN	25582000	NaN	NaN	NaN	28081000
O15523;O00571	ATP-dependent RNA helicase DDX3Y;ATP-dependent RNA helicase DDX3X	DDX3Y;DDX3X	3	2	4.7	1.7769	NaN			2107300	NaN	NaN	NaN	NaN	NaN
O14525	Astrotactin-1	ASTN1	2	2	2.2	6.6243	NaN			NaN	13238000	NaN	NaN	NaN	NaN
O14617	AP-3 complex subunit delta-1	AP3D1	3	3	3.4	4.5845	NaN			NaN	9781500	NaN	NaN	NaN	NaN
O14639	Actin-binding LIM protein 1	ABLIM1	2	2	3.1	4.1112	NaN			7709500	8206600	NaN	NaN	11923000	NaN
O14880	Microsomal glutathione S-transferase 3	MGST3	2	2	18.4	8.6675	NaN			NaN	NaN	NaN	NaN	9063100	11898000
O14939	Phospholipase D2	PLD2	5	5	7.4	12.341	NaN			15801000	NaN	NaN	NaN	14901000	18572000
O14994	Synapsin-3	SYN3	7	6	17.4	14.004	NaN			NaN	NaN	NaN	NaN	24302000	33594000
O15020	Spectrin beta chain, non-erythrocytic 2	SPTBN2	19	4	7	13.348	NaN			9353500	NaN	NaN	NaN	NaN	NaN
O15118	Niemann-Pick C1 protein	NPC1	2	2	2	3.796	NaN			NaN	6613700	NaN	NaN	NaN	NaN
O15126	Secretory carrier-associated membrane protein 1	SCAMP1	2	2	11.5	4.0497	NaN			NaN	NaN	NaN	NaN	30604000	23482000
O15162	Phospholipid scramblase 1	PLSCR1	2	2	5.3	3.816	NaN			NaN	17582000	NaN	NaN	NaN	NaN
O15488	Glycogenin-2	GYG2	3	3	9.2	5.4993	NaN			NaN	31905000	NaN	NaN	NaN	17533000
O15511	Actin-related protein 2/3 complex subunit 5	ARPC5	3	2	21.9	3.9173	NaN			23035000	NaN	NaN	17829000	NaN	NaN
O43236	Septin-4	2021-09-04	3	2	7.5	2.2252	NaN			NaN	NaN	NaN	NaN	8215000	NaN
O43242	26S proteasome non-ATPase regulatory subunit 3	PSMD3	3	3	7.3	4.0241	NaN			5324800	NaN	NaN	NaN	NaN	NaN
O43295	SLIT-ROBO Rho GTPase-activating protein 3	SRGAP3	3	2	3.8	14.958	NaN			NaN	NaN	NaN	NaN	NaN	NaN
O43414	ERI1 exoribonuclease 3	ERI3	2	2	6.2	2.0378	NaN			NaN	NaN	NaN	NaN	NaN	3071900
O43687;Q9P0M2	A-kinase anchor protein 7 isoforms alpha and beta;A-kinase anchor protein 7 isoform gamma	AKAP7	3	3	29.8	3.481	NaN			NaN	20063000	NaN	NaN	25538000	NaN
O43924	Retinal rod rhodopsin-sensitive cGMP 3,5-cyclic phosphodiesterase subunit delta	PDE6D	3	3	25.3	8.9999	NaN			NaN	NaN	NaN	NaN	NaN	7174400
O60268	Uncharacterized protein KIAA0513	KIAA0513	4	4	10.2	6.7235	NaN			NaN	26319000	NaN	NaN	28611000	36842000
O60291	E3 ubiquitin-protein ligase MGRN1	MGRN1	3	3	7.1	5.6575	NaN			NaN	8580100	NaN	NaN	NaN	NaN
O60331;O14986;Q99755	Phosphatidylinositol 4-phosphate 5-kinase type-1 gamma;Phosphatidylinositol 4-phosphate 5-kinase type-1 beta;Phosphatidylinositol 4-phosphate 5-kinase type-1 alpha	PIP5K1C;PIP5K1B;PIP5K1A	2	2	3.6	5.6429	NaN			NaN	NaN	NaN	NaN	NaN	9465500
O60502	Protein O-GlcNAcase	MGEA5	2	2	2.7	4.879	NaN			NaN	3689500	NaN	NaN	NaN	NaN
O60664	Perilipin-3	PLIN3	2	2	6.9	2.0223	NaN			7802500	7835700	NaN	NaN	11149000	NaN
O60716	Catenin delta-1	CTNND1	3	3	3.5	5.0367	NaN			28209000	NaN	NaN	NaN	NaN	22551000
O60825	6-phosphofructo-2-kinase/fructose-2,6-bisphosphatase 2;6-phosphofructo-2-kinase;Fructose-2,6-bisphosphatase	PFKFB2	6	6	15.2	8.5854	NaN			18564000	NaN	NaN	NaN	NaN	NaN
O60869	Endothelial differentiation-related factor 1	EDF1	2	2	18.2	4.512	NaN			NaN	NaN	NaN	19803000	NaN	10839000
P0DMP2;O75044;P0DJJ0	SLIT-ROBO Rho GTPase-activating protein 2B;SLIT-ROBO Rho GTPase-activating protein 2;SLIT-ROBO Rho GTPase-activating protein 2C	SRGAP2B;SRGAP2;SRGAP2C	7	6	20.3	21.33	NaN			NaN	15106000	NaN	NaN	NaN	NaN
O75077	Disintegrin and metalloproteinase domain-containing protein 23	ADAM23	2	2	4.2	6.9188	NaN			NaN	NaN	NaN	NaN	NaN	15796000
O75116	Rho-associated protein kinase 2	ROCK2	6	6	5.5	8.7516	NaN			16023000	NaN	NaN	NaN	NaN	8910100
O75122	CLIP-associating protein 2	CLASP2	5	5	5.1	6.6616	NaN			9959600	11408000	NaN	NaN	12109000	NaN
O75323	Protein NipSnap homolog 2	GBAS	3	3	15	5.9478	NaN			NaN	30144000	NaN	NaN	NaN	33116000
O75348	V-type proton ATPase subunit G 1	ATP6V1G1	4	2	30.5	5.6444	NaN			NaN	NaN	NaN	NaN	NaN	4322400
O75351;Q9UN37;Q6PIW4	Vacuolar protein sorting-associated protein 4B;Vacuolar protein sorting-associated protein 4A;Fidgetin-like protein 1	VPS4B;VPS4A;FIGNL1	2	2	6.1	2.5331	NaN			NaN	66350000	NaN	NaN	NaN	NaN
O75369	Filamin-B	FLNB	3	2	1.9	7.7043	NaN			NaN	NaN	NaN	NaN	6789700	NaN
O75695	Protein XRP2	RP2	5	5	12.3	9.8686	NaN			NaN	36241000	NaN	42853000	42406000	37089000
O75751	Solute carrier family 22 member 3	SLC22A3	2	2	3.4	2.6565	NaN			NaN	28545000	NaN	NaN	NaN	NaN
O75914	Serine/threonine-protein kinase PAK 3	PAK3	10	2	17.4	3.1723	NaN			NaN	NaN	NaN	NaN	5763900	NaN
O76081	Regulator of G-protein signaling 20	RGS20	3	3	14.7	16.429	NaN			NaN	16688000	NaN	NaN	23688000	20144000
O94772	Lymphocyte antigen 6H	LY6H	3	3	17.1	10.908	NaN			51637000	NaN	NaN	NaN	48378000	32189000
O94826	Mitochondrial import receptor subunit TOM70	TOMM70A	2	2	4.4	5.8456	NaN			11085000	NaN	NaN	NaN	NaN	NaN
O94905;O75477	Erlin-2;Erlin-1	ERLIN2;ERLIN1	2	2	7.1	1.5035	NaN			NaN	3394800	NaN	NaN	NaN	NaN
O95164	Ubiquitin-like protein 3	UBL3	2	2	33.3	1.4365	NaN			NaN	13872000	NaN	NaN	NaN	NaN
O95183	Vesicle-associated membrane protein 5	VAMP5	2	2	22.4	22.618	NaN			NaN	64474000	NaN	108140000	57538000	68540000
O95294	RasGAP-activating-like protein 1	RASAL1	2	2	3.2	4.6869	NaN			NaN	6232600	NaN	NaN	NaN	NaN
O95297	Myelin protein zero-like protein 1	MPZL1	2	2	10.4	9.832	NaN			47666000	45073000	NaN	NaN	36013000	NaN
O95373	Importin-7	IPO7	2	2	2	2.7556	NaN			NaN	NaN	NaN	NaN	2966600	NaN
O95394	Phosphoacetylglucosamine mutase	PGM3	3	3	6.6	4.287	NaN			NaN	5880000	NaN	NaN	NaN	NaN
O95433	Activator of 90 kDa heat shock protein ATPase homolog 1	AHSA1	2	2	9.2	4.6855	NaN			NaN	7483500	NaN	NaN	NaN	NaN
O95721	Synaptosomal-associated protein 29	SNAP29	3	3	15.1	12.083	NaN			NaN	23133000	NaN	NaN	NaN	NaN
O95831	Apoptosis-inducing factor 1, mitochondrial	AIFM1	2	2	3.6	1.588	NaN			NaN	13168000	NaN	NaN	NaN	NaN
O95837	Guanine nucleotide-binding protein subunit alpha-14	GNA14	5	2	18	20.286	NaN			NaN	71524000	NaN	NaN	NaN	NaN
O95848	Uridine diphosphate glucose pyrophosphatase	NUDT14	2	2	12.2	7.7954	NaN			NaN	NaN	NaN	NaN	8335000	NaN
O95858	Tetraspanin-15	TSPAN15	2	2	10.2	3.4808	NaN			NaN	10396000	NaN	NaN	8877900	NaN
O95865	N(G),N(G)-dimethylarginine dimethylaminohydrolase 2	DDAH2	4	3	18.6	17.294	NaN			NaN	19463000	NaN	24146000	21952000	20567000
O95970	Leucine-rich glioma-inactivated protein 1	LGI1	3	3	4.7	13.946	NaN			30191000	34026000	NaN	NaN	28980000	NaN
P00403	Cytochrome c oxidase subunit 2	MT-CO2	3	3	20.3	4.0645	NaN			8364000	5895700	NaN	NaN	NaN	11879000
P01011	Alpha-1-antichymotrypsin;Alpha-1-antichymotrypsin His-Pro-less	SERPINA3	2	2	6.6	3.795	NaN			NaN	NaN	NaN	NaN	23031000	NaN
P01034	Cystatin-C	CST3	4	4	30.8	16.703	NaN			NaN	48609000	NaN	51907000	51782000	55647000
P01861	Ig gamma-4 chain C region	IGHG4	8	1	30.9	2.778	NaN			NaN	16393000	NaN	NaN	NaN	NaN
P01920	HLA class II histocompatibility antigen, DQ beta 1 chain	HLA-DQB1	3	3	12.6	4.2324	NaN			32260000	NaN	NaN	NaN	12521000	NaN
P02671	Fibrinogen alpha chain;Fibrinopeptide A;Fibrinogen alpha chain	FGA	3	3	4	8.8703	NaN			19593000	NaN	NaN	NaN	33606000	NaN
P02749	Beta-2-glycoprotein 1	APOH	2	2	11.3	4.857	NaN			NaN	NaN	NaN	NaN	16208000	NaN
P02751	Fibronectin;Anastellin;Ugl-Y1;Ugl-Y2;Ugl-Y3	FN1	3	3	1.8	73.575	NaN			15392000	14747000	NaN	NaN	30127000	NaN
P02763	Alpha-1-acid glycoprotein 1	ORM1	4	3	16.9	11.197	NaN			NaN	77517000	NaN	139860000	83312000	125450000
P02766	Transthyretin	TTR	4	4	52.4	32.446	NaN			48605000	34512000	NaN	NaN	37994000	NaN
P02786	Transferrin receptor protein 1;Transferrin receptor protein 1, serum form	TFRC	2	2	3.2	3.8069	NaN			NaN	11209000	NaN	NaN	NaN	NaN
P02788	Lactotransferrin;Lactoferricin-H;Kaliocin-1;Lactoferroxin-A;Lactoferroxin-B;Lactoferroxin-C	LTF	5	5	9.9	26.254	NaN			NaN	47885000	NaN	NaN	NaN	NaN
P02790	Hemopexin	HPX	5	5	8.4	7.3555	NaN			14405000	NaN	NaN	NaN	NaN	14366000
P04003	C4b-binding protein alpha chain	C4BPA	2	2	3.2	3.4372	NaN			NaN	NaN	NaN	NaN	NaN	17984000
P04217	Alpha-1B-glycoprotein	A1BG	3	3	9.1	19.868	NaN			26273000	NaN	NaN	NaN	25707000	22645000
P04839	Cytochrome b-245 heavy chain	CYBB	3	3	4.9	4.7177	NaN			18485000	15552000	NaN	NaN	NaN	NaN
P04843	Dolichyl-diphosphooligosaccharide--protein glycosyltransferase subunit 1	RPN1	2	2	5.3	4.9686	NaN			NaN	NaN	NaN	NaN	NaN	5099300
P05067	Amyloid beta A4 protein;N-APP;Soluble APP-alpha;Soluble APP-beta;C99;Beta-amyloid protein 42;Beta-amyloid protein 40;C83;P3(42);P3(40);C80;Gamma-secretase C-terminal fragment 59;Gamma-secretase C-terminal fragment 57;Gamma-secretase C-terminal fragment 50;C31	APP	2	2	2.6	4.4494	NaN			NaN	NaN	NaN	NaN	NaN	81428000
P05106	Integrin beta-3	ITGB3	2	2	4.4	12.873	NaN			NaN	NaN	NaN	NaN	14882000	NaN
P05155	Plasma protease C1 inhibitor	SERPING1	2	2	4.2	1.6137	NaN			NaN	NaN	NaN	NaN	NaN	8246800
P05198	Eukaryotic translation initiation factor 2 subunit 1	EIF2S1	2	2	6.3	3.4923	NaN			11445000	NaN	NaN	NaN	NaN	NaN
P05362	Intercellular adhesion molecule 1	ICAM1	3	3	9.2	8.8993	NaN			21052000	NaN	NaN	24075000	17018000	19886000
P05455	Lupus La protein	SSB	2	2	6.9	7.4404	NaN			NaN	7046300	NaN	NaN	NaN	NaN
P06703	Protein S100-A6	S100A6	3	3	36.7	2.6081	NaN			NaN	11318000	NaN	NaN	NaN	NaN
P07197	Neurofilament medium polypeptide	NEFM	3	2	3.9	1.7351	NaN			NaN	NaN	NaN	NaN	NaN	5360500
P07305	Histone H1.0;Histone H1.0, N-terminally processed	H1F0	2	2	10.8	4.5386	NaN			NaN	NaN	NaN	NaN	22967000	NaN
P07686	Beta-hexosaminidase subunit beta;Beta-hexosaminidase subunit beta chain B;Beta-hexosaminidase subunit beta chain A	HEXB	3	3	8.1	3.7518	NaN			NaN	NaN	NaN	NaN	NaN	NaN
P07814	Bifunctional glutamate/proline--tRNA ligase;Glutamate--tRNA ligase;Proline--tRNA ligase	EPRS	3	3	3.1	7.2011	NaN			114710000	118090000	NaN	NaN	NaN	NaN
P07910	Heterogeneous nuclear ribonucleoproteins C1/C2	HNRNPC	3	3	12.4	7.3542	NaN			NaN	49219000	NaN	NaN	NaN	NaN
P07942	Laminin subunit beta-1	LAMB1	2	2	1.3	1.5231	NaN			NaN	20134000	NaN	NaN	NaN	NaN
P08183	Multidrug resistance protein 1	ABCB1	3	3	3	27.254	NaN			26138000	16931000	NaN	NaN	16585000	NaN
P08603	Complement factor H	CFH	3	3	3.7	3.8031	NaN			NaN	27670000	NaN	NaN	NaN	NaN
P08708	40S ribosomal protein S17	RPS17	2	2	26.7	3.2674	NaN			NaN	5462200	NaN	NaN	NaN	NaN
P08865	40S ribosomal protein SA	RPSA	3	3	15.6	12.902	NaN			NaN	NaN	NaN	NaN	NaN	3328400
P08962	CD63 antigen	CD63	2	2	7.6	4.0837	NaN			NaN	NaN	NaN	134250000	NaN	NaN
P09622	Dihydrolipoyl dehydrogenase, mitochondrial	DLD	3	3	6.1	5.0223	NaN			14932000	14320000	29489000	NaN	16772000	NaN
P0C7M8	C-type lectin domain family 2 member L	CLEC2L	3	3	22.4	2.9728	NaN			NaN	NaN	NaN	NaN	NaN	15037000
P0DN79;P35520	Cystathionine beta-synthase	CBS	2	2	3.4	1.7595	NaN			NaN	NaN	NaN	NaN	5420700	NaN
P0DOX2;P01877	Ig alpha-2 chain C region	IGHA2	7	2	18.7	19.735	NaN			NaN	23132000	NaN	NaN	NaN	NaN
P10321	HLA class I histocompatibility antigen, Cw-7 alpha chain	HLA-C	6	2	21.6	28.076	NaN			45459000	31855000	NaN	NaN	NaN	51112000
P10586	Receptor-type tyrosine-protein phosphatase F	PTPRF	8	3	6.2	26.942	NaN			26405000	19083000	NaN	NaN	23676000	NaN
P10644	cAMP-dependent protein kinase type I-alpha regulatory subunit;cAMP-dependent protein kinase type I-alpha regulatory subunit, N-terminally processed	PRKAR1A	2	2	7.9	3.4346	NaN			NaN	15524000	NaN	NaN	NaN	13246000
P11117	Lysosomal acid phosphatase	ACP2	4	4	12.8	5.4758	NaN			20003000	16681000	NaN	NaN	NaN	NaN
P11413	Glucose-6-phosphate 1-dehydrogenase	G6PD	3	3	6.6	6.109	NaN			NaN	13194000	NaN	NaN	14517000	14765000
P11586	C-1-tetrahydrofolate synthase, cytoplasmic;Methylenetetrahydrofolate dehydrogenase;Methenyltetrahydrofolate cyclohydrolase;Formyltetrahydrofolate synthetase;C-1-tetrahydrofolate synthase, cytoplasmic, N-terminally processed	MTHFD1	3	3	3.6	4.2534	NaN			NaN	NaN	NaN	NaN	NaN	4461800
P11940	Polyadenylate-binding protein 1	PABPC1	5	5	8.8	15.117	NaN			NaN	NaN	NaN	NaN	15372000	15770000
P12081	Histidine--tRNA ligase, cytoplasmic	HARS	5	5	10.4	11.57	NaN			31932000	28004000	NaN	NaN	NaN	NaN
P12271	Retinaldehyde-binding protein 1	RLBP1	2	2	13.2	10.329	NaN			7253800	NaN	NaN	NaN	NaN	NaN
P12273	Prolactin-inducible protein	PIP	3	3	26	7.2954	NaN			32060000	49263000	NaN	NaN	NaN	NaN
P12314;Q92637	High affinity immunoglobulin gamma Fc receptor I;High affinity immunoglobulin gamma Fc receptor IB	FCGR1A;FCGR1B	4	4	10.7	8.8426	NaN			NaN	51051000	NaN	NaN	46006000	NaN
P13521	Secretogranin-2;Secretoneurin;Manserin	SCG2	3	3	7	3.5791	NaN			NaN	NaN	NaN	NaN	19653000	NaN
P13762	HLA class II histocompatibility antigen, DR beta 4 chain	HLA-DRB4	2	2	11.7	6.4327	NaN			NaN	13959000	NaN	NaN	NaN	NaN
P13804	Electron transfer flavoprotein subunit alpha, mitochondrial	ETFA	4	4	19.8	12.593	NaN			9093600	5659400	NaN	5941900	NaN	NaN
P14136	Glial fibrillary acidic protein	GFAP	27	26	65.3	167.91	NaN			2553400064	NaN	NaN	19199000	73315000	NaN
P14314	Glucosidase 2 subunit beta	PRKCSH	4	4	7.8	9.8218	NaN			NaN	NaN	NaN	22282000	19850000	21635000
P14384	Carboxypeptidase M	CPM	3	3	8.4	6.8807	NaN			12545000	NaN	NaN	NaN	NaN	10557000
P14868	Aspartate--tRNA ligase, cytoplasmic	DARS	3	3	9.8	4.7972	NaN			4359900	NaN	NaN	NaN	NaN	NaN
P16083	Ribosyldihydronicotinamide dehydrogenase [quinone]	NQO2	6	6	33.3	20.551	NaN			75859000	NaN	NaN	NaN	63294000	92814000
P16401	Histone H1.5	HIST1H1B	4	4	12.8	10.805	NaN			53120000	49226000	45160000	NaN	45068000	NaN
P17655	Calpain-2 catalytic subunit	CAPN2	7	7	12.6	19.297	NaN			NaN	24115000	NaN	NaN	23720000	32578000
P17844;Q92841	Probable ATP-dependent RNA helicase DDX5;Probable ATP-dependent RNA helicase DDX17	DDX5;DDX17	3	2	4.7	4.0625	NaN			9305600	NaN	NaN	NaN	NaN	NaN
P17980	26S protease regulatory subunit 6A	PSMC3	3	3	10.3	7.1458	NaN			8989900	NaN	NaN	NaN	10627000	7843100
P18085	ADP-ribosylation factor 4	ARF4	8	3	48.3	6.8666	NaN			NaN	NaN	NaN	42439000	33399000	NaN
P19022	Cadherin-2	CDH2	3	3	6.6	7.3089	NaN			NaN	NaN	NaN	NaN	22323000	NaN
P19174	1-phosphatidylinositol 4,5-bisphosphate phosphodiesterase gamma-1	PLCG1	2	2	2.2	2.3672	NaN			NaN	NaN	NaN	NaN	NaN	3923600
P19338	Nucleolin	NCL	2	2	3.2	6.5502	NaN			NaN	15295000	NaN	NaN	33256000	NaN
P19623	Spermidine synthase	SRM	2	2	7.3	2.998	NaN			NaN	NaN	NaN	NaN	NaN	5239200
P20472	Parvalbumin alpha	PVALB	2	2	24.5	13.48	NaN			NaN	23110000	NaN	NaN	22896000	NaN
P20702	Integrin alpha-X	ITGAX	4	4	4.4	7.3523	NaN			9561500	NaN	NaN	NaN	8873200	7654900
P20916	Myelin-associated glycoprotein	MAG	4	4	6.7	5.887	NaN			NaN	16209000	NaN	NaN	NaN	NaN
P22459	Potassium voltage-gated channel subfamily A member 4	KCNA4	4	3	8.7	6.9309	NaN			NaN	NaN	NaN	NaN	NaN	3066000
P22681	E3 ubiquitin-protein ligase CBL	CBL	3	3	6.8	2.6672	NaN			NaN	12495000	NaN	NaN	NaN	NaN
P22732	Solute carrier family 2, facilitated glucose transporter member 5	SLC2A5	2	2	4.6	6.7198	NaN			NaN	21030000	NaN	NaN	NaN	NaN
P22794	Protein EVI2A	EVI2A	2	2	16.1	12.096	NaN			NaN	8326500	NaN	NaN	NaN	NaN
P23246	Splicing factor, proline- and glutamine-rich	SFPQ	3	3	5.2	5.1191	NaN			17024000	9144400	NaN	NaN	10310000	NaN
P23396	40S ribosomal protein S3	RPS3	3	3	14.8	9.9218	NaN			28617000	26590000	NaN	NaN	30165000	NaN
P24043	Laminin subunit alpha-2	LAMA2	2	2	0.8	3.5108	NaN			NaN	2265200	NaN	NaN	NaN	NaN
P25325	3-mercaptopyruvate sulfurtransferase	MPST	2	2	16.5	3.4459	NaN			NaN	NaN	NaN	NaN	NaN	9467900
P25685	DnaJ homolog subfamily B member 1	DNAJB1	2	2	8.5	2.397	NaN			NaN	11802000	NaN	NaN	NaN	NaN
P26196	Probable ATP-dependent RNA helicase DDX6	DDX6	3	3	9.1	2.9998	NaN			NaN	24219000	NaN	NaN	NaN	NaN
P26373	60S ribosomal protein L13	RPL13	3	3	13.7	6.5468	NaN			19784000	22836000	NaN	NaN	NaN	NaN
P26639	Threonine--tRNA ligase, cytoplasmic	TARS	4	4	5.8	3.8512	NaN			NaN	14597000	NaN	NaN	NaN	NaN
P26885	Peptidyl-prolyl cis-trans isomerase FKBP2	FKBP2	2	2	9.2	2.8377	NaN			NaN	13146000	NaN	NaN	NaN	NaN
P27816	Microtubule-associated protein 4	MAP4	2	2	2.4	2.7365	NaN			NaN	NaN	NaN	NaN	12107000	9124000
P28062	Proteasome subunit beta type-8	PSMB8	2	2	9.1	3.7527	NaN			NaN	18021000	NaN	NaN	NaN	NaN
P28472	Gamma-aminobutyric acid receptor subunit beta-3	GABRB3	9	2	19.7	5.0761	NaN			NaN	52444000	NaN	NaN	NaN	NaN
P29373	Cellular retinoic acid-binding protein 2	CRABP2	3	2	26.8	3.1709	NaN			NaN	394470016	NaN	NaN	NaN	NaN
P29692	Elongation factor 1-delta	EEF1D	2	2	8.9	8.0174	NaN			12984000	NaN	NaN	NaN	17143000	NaN
P29762	Cellular retinoic acid-binding protein 1	CRABP1	9	8	62.8	35.947	NaN			NaN	203000000	NaN	377270016	233510000	440630016
P30038	Delta-1-pyrroline-5-carboxylate dehydrogenase, mitochondrial	ALDH4A1	4	4	8.5	9.6456	NaN			NaN	19493000	NaN	NaN	41609000	21874000
P30040	Endoplasmic reticulum resident protein 29	ERP29	3	3	12.3	4.6659	NaN			NaN	NaN	NaN	NaN	NaN	4430300
P30050	60S ribosomal protein L12	RPL12	2	2	13.9	3.2725	NaN			NaN	23179000	NaN	NaN	20143000	NaN
P30084	Enoyl-CoA hydratase, mitochondrial	ECHS1	2	2	11.7	3.7984	NaN			NaN	NaN	NaN	NaN	10263000	NaN
P30405	Peptidyl-prolyl cis-trans isomerase F, mitochondrial	PPIF	2	2	16.9	2.8445	NaN			NaN	7152300	NaN	NaN	NaN	NaN
P30511	HLA class I histocompatibility antigen, alpha chain F	HLA-F	4	2	15	6.5951	NaN			NaN	12178000	NaN	NaN	NaN	NaN
P30711	Glutathione S-transferase theta-1	GSTT1	2	2	10.4	3.866	NaN			NaN	NaN	NaN	NaN	NaN	6162500
P31025;Q5VSP4	Lipocalin-1;Putative lipocalin 1-like protein 1	LCN1;LCN1P1	2	2	10.8	3.2662	NaN			NaN	51588000	NaN	NaN	NaN	NaN
P31151	Protein S100-A7	S100A7	4	4	23.8	6.9698	NaN			NaN	45105000	NaN	NaN	NaN	8661400
P31644	Gamma-aminobutyric acid receptor subunit alpha-5	GABRA5	5	3	10.2	9.9491	NaN			31148000	23679000	NaN	NaN	18542000	NaN
P55795;P31943	Heterogeneous nuclear ribonucleoprotein H2;Heterogeneous nuclear ribonucleoprotein H;Heterogeneous nuclear ribonucleoprotein H, N-terminally processed	HNRNPH2;HNRNPH1	2	2	7.3	12.676	NaN			24938000	23603000	NaN	NaN	24687000	NaN
P31947	14-3-3 protein sigma	SFN	4	2	15.7	5.1566	NaN			NaN	29770000	NaN	NaN	16739000	NaN
P31994;P31995	Low affinity immunoglobulin gamma Fc region receptor II-b;Low affinity immunoglobulin gamma Fc region receptor II-c	FCGR2B;FCGR2C	2	2	15.2	9.3592	NaN			NaN	NaN	NaN	NaN	NaN	21300000
P33176	Kinesin-1 heavy chain	KIF5B	8	4	10.2	5.5375	NaN			NaN	NaN	NaN	NaN	17034000	NaN
P34741	Syndecan-2	SDC2	2	2	10	1.4175	NaN			14896000	27653000	NaN	NaN	NaN	13952000
P34949	Mannose-6-phosphate isomerase	MPI	4	4	17.3	21.968	NaN			NaN	NaN	NaN	NaN	NaN	21199000
P35414	Apelin receptor	APLNR	2	2	7.9	5.4242	NaN			NaN	12406000	NaN	NaN	12880000	10917000
P35609	Alpha-actinin-2	ACTN2	10	2	13	2.5354	NaN			8352400	NaN	NaN	NaN	NaN	NaN
P35637	RNA-binding protein FUS	FUS	3	3	13.3	10.833	NaN			NaN	NaN	NaN	NaN	NaN	8416800
P35998	26S protease regulatory subunit 7	PSMC2	3	3	8.5	4.6746	NaN			NaN	NaN	NaN	NaN	NaN	8215800
P36406	E3 ubiquitin-protein ligase TRIM23	TRIM23	2	2	3	2.3817	NaN			NaN	6801200	NaN	NaN	NaN	NaN
P40189	Interleukin-6 receptor subunit beta	IL6ST	5	5	8	6.4041	NaN			NaN	16062000	NaN	NaN	NaN	NaN
P40763	Signal transducer and activator of transcription 3	STAT3	2	2	3.5	1.9012	NaN			NaN	NaN	NaN	NaN	NaN	NaN
P40939	Trifunctional enzyme subunit alpha, mitochondrial;Long-chain enoyl-CoA hydratase;Long chain 3-hydroxyacyl-CoA dehydrogenase	HADHA	4	4	6.3	4.0316	NaN			NaN	9852300	NaN	NaN	NaN	NaN
Q2VIR3;P41091	Putative eukaryotic translation initiation factor 2 subunit 3-like protein;Eukaryotic translation initiation factor 2 subunit 3	EIF2S3L;EIF2S3	2	2	5.3	7.6024	NaN			NaN	NaN	NaN	NaN	6317200	NaN
P41208	Centrin-2	CETN2	3	3	24.4	5.613	NaN			9258800	NaN	NaN	NaN	6615000	5908100
P42356	Phosphatidylinositol 4-kinase alpha	PI4KA	2	2	1.2	1.9036	NaN			NaN	NaN	NaN	NaN	NaN	4446800
P42357	Histidine ammonia-lyase	HAL	3	3	6.1	3.24	NaN			NaN	5843700	NaN	NaN	NaN	NaN
P42892	Endothelin-converting enzyme 1	ECE1	2	2	4	3.3803	NaN			NaN	NaN	NaN	NaN	NaN	9493100
P43490	Nicotinamide phosphoribosyltransferase	NAMPT	2	2	7.1	9.9056	NaN			NaN	NaN	NaN	NaN	NaN	2707200
P43686	26S protease regulatory subunit 6B	PSMC4	2	2	5.5	3.7149	NaN			NaN	NaN	NaN	NaN	11215000	6830800
P45985	Dual specificity mitogen-activated protein kinase kinase 4	MAP2K4	2	2	8.5	7.5892	NaN			NaN	NaN	NaN	NaN	NaN	1781500
P46109	Crk-like protein	CRKL	2	2	10.6	14.258	NaN			11801000	NaN	NaN	NaN	12670000	10551000
P46777	60S ribosomal protein L5	RPL5	2	2	8.8	2.6435	NaN			NaN	NaN	NaN	NaN	10946000	7829100
P46940	Ras GTPase-activating-like protein IQGAP1	IQGAP1	4	4	3.7	5.9241	NaN			NaN	NaN	NaN	NaN	NaN	8591200
P47929	Galectin-7	LGALS7	5	5	39.7	12.567	NaN			16412000	78068000	NaN	NaN	18427000	NaN
P48058	Glutamate receptor 4	GRIA4	7	2	9.6	2.7773	NaN			NaN	26313000	NaN	NaN	NaN	NaN
P48169	Gamma-aminobutyric acid receptor subunit alpha-4	GABRA4	4	4	7.9	4.3834	NaN			NaN	15363000	NaN	NaN	NaN	NaN
P48643	T-complex protein 1 subunit epsilon	CCT5	4	4	13.7	14.014	NaN			NaN	20344000	NaN	NaN	40412000	23415000
P48735	Isocitrate dehydrogenase [NADP], mitochondrial	IDH2	9	8	20.8	18.16	NaN			80622000	29212000	NaN	NaN	63025000	NaN
P49006	MARCKS-related protein	MARCKSL1	4	4	34.9	42.959	NaN			NaN	39124000	NaN	NaN	NaN	NaN
P49184	Deoxyribonuclease-1-like 1	DNASE1L1	3	3	14.6	7.1984	NaN			46010000	NaN	NaN	56369000	48232000	48649000
P49458	Signal recognition particle 9 kDa protein	SRP9	2	2	20.9	13.903	NaN			NaN	20453000	NaN	NaN	NaN	NaN
P49589	Cysteine--tRNA ligase, cytoplasmic	CARS	3	3	4.9	5.0876	NaN			NaN	31585000	NaN	NaN	NaN	NaN
P49748	Very long-chain specific acyl-CoA dehydrogenase, mitochondrial	ACADVL	5	5	12.7	8.5453	NaN			14406000	12031000	NaN	NaN	NaN	12532000
P49840	Glycogen synthase kinase-3 alpha	GSK3A	4	4	11	6.0116	NaN			NaN	NaN	NaN	NaN	7925000	9447600
P49915	GMP synthase [glutamine-hydrolyzing]	GMPS	2	2	4.5	2.0647	NaN			NaN	NaN	NaN	3418900	NaN	NaN
P49961	Ectonucleoside triphosphate diphosphohydrolase 1	ENTPD1	3	3	5.7	9.241	NaN			38430000	40192000	NaN	NaN	NaN	44176000
P50213	Isocitrate dehydrogenase [NAD] subunit alpha, mitochondrial	IDH3A	3	3	10.4	4.1285	NaN			NaN	11261000	NaN	NaN	NaN	NaN
P50440	Glycine amidinotransferase, mitochondrial	GATM	2	2	6.4	3.8401	NaN			NaN	11727000	NaN	NaN	NaN	NaN
P50453	Serpin B9	SERPINB9	4	3	13.3	4.7705	NaN			9077100	NaN	NaN	NaN	NaN	NaN
P50895	Basal cell adhesion molecule	BCAM	4	4	12.6	16.816	NaN			NaN	24901000	NaN	37707000	NaN	35321000
P50897	Palmitoyl-protein thioesterase 1	PPT1	3	3	16.3	32.495	NaN			126940000	183860000	NaN	NaN	99578000	NaN
P50991	T-complex protein 1 subunit delta	CCT4	6	6	17.4	31.317	NaN			NaN	35281000	NaN	NaN	NaN	NaN
P51151;Q9NP90	Ras-related protein Rab-9A;Ras-related protein Rab-9B	RAB9A;RAB9B	2	2	11.9	5.0365	NaN			NaN	17142000	NaN	NaN	NaN	NaN
P51153	Ras-related protein Rab-13	RAB13	7	4	38.9	3.8636	NaN			NaN	22344000	NaN	NaN	NaN	NaN
P51452	Dual specificity protein phosphatase 3	DUSP3	3	3	20.5	21.85	NaN			26617000	NaN	NaN	NaN	19162000	NaN
P51648	Fatty aldehyde dehydrogenase	ALDH3A2	3	3	8	2.7226	NaN			NaN	31074000	NaN	NaN	NaN	NaN
P52272	Heterogeneous nuclear ribonucleoprotein M	HNRNPM	2	2	2.7	2.8377	NaN			NaN	6557100	NaN	NaN	NaN	NaN
P52306	Rap1 GTPase-GDP dissociation stimulator 1	RAP1GDS1	10	10	21.6	35.906	NaN			80728000	47236000	49063000	NaN	68608000	NaN
P52888	Thimet oligopeptidase	THOP1	2	2	3.2	4.1784	NaN			NaN	NaN	NaN	NaN	NaN	5438000
P53708	Integrin alpha-8;Integrin alpha-8 heavy chain;Integrin alpha-8 light chain	ITGA8	7	7	9.5	8.3934	NaN			NaN	46145000	NaN	NaN	29702000	41446000
P53779;P45984	Mitogen-activated protein kinase 10;Mitogen-activated protein kinase 9	MAPK10;MAPK9	3	3	7.1	6.5499	NaN			NaN	6629500	NaN	NaN	NaN	NaN
P53999	Activated RNA polymerase II transcriptional coactivator p15	SUB1	2	2	18.9	10.824	NaN			21259000	21188000	NaN	NaN	NaN	NaN
P54136	Arginine--tRNA ligase, cytoplasmic	RARS	2	2	3.5	1.3963	NaN			NaN	98828000	NaN	NaN	71398000	NaN
P54577	Tyrosine--tRNA ligase, cytoplasmic;Tyrosine--tRNA ligase, cytoplasmic, N-terminally processed	YARS	2	2	5.7	2.3299	NaN			NaN	NaN	NaN	NaN	1356300	NaN
P54750	Calcium/calmodulin-dependent 3,5-cyclic nucleotide phosphodiesterase 1A	PDE1A	2	2	4.5	6.7097	NaN			21261000	NaN	NaN	NaN	18096000	14486000
P54762	Ephrin type-B receptor 1	EPHB1	4	0	5.7	5.8753	NaN			NaN	NaN	NaN	NaN	5644500	NaN
P55010	Eukaryotic translation initiation factor 5	EIF5	2	2	5.6	1.4418	NaN			NaN	2649000	NaN	NaN	NaN	NaN
P55083;REV__Q9P2D8	Microfibril-associated glycoprotein 4	MFAP4	2	2	9.4	4.3741	NaN			NaN	NaN	NaN	NaN	NaN	19387000
P55196	Afadin	MLLT4	2	2	0.8	1.8442	NaN			NaN	81382000	NaN	NaN	NaN	NaN
P55263	Adenosine kinase	ADK	2	2	8.6	3.8286	NaN			NaN	5682100	NaN	NaN	NaN	NaN
P55809	Succinyl-CoA:3-ketoacid coenzyme A transferase 1, mitochondrial	OXCT1	3	3	10	4.1403	NaN			NaN	NaN	NaN	NaN	16816000	NaN
P56134	ATP synthase subunit f, mitochondrial	ATP5J2	2	2	25.5	3.9677	NaN			22272000	12445000	NaN	NaN	NaN	14545000
P57088	Transmembrane protein 33	TMEM33	2	2	7.7	4.663	NaN			NaN	NaN	NaN	NaN	5984900	NaN
P57103	Sodium/calcium exchanger 3	SLC8A3	2	2	2.5	4.241	NaN			NaN	21966000	NaN	NaN	NaN	NaN
P58107	Epiplakin	EPPK1	2	2	3.3	2.6579	NaN			NaN	68495000	NaN	NaN	NaN	NaN
P58549	FXYD domain-containing ion transport regulator 7	FXYD7	2	2	20	16.139	NaN			21342000	NaN	NaN	NaN	53426000	54513000
P59190	Ras-related protein Rab-15	RAB15	3	2	14.6	2.6188	NaN			NaN	NaN	NaN	NaN	NaN	8137000
P60866	40S ribosomal protein S20	RPS20	2	2	22.7	3.3142	NaN			NaN	23797000	NaN	NaN	NaN	NaN
P61081	NEDD8-conjugating enzyme Ubc12	UBE2M	2	2	9.3	3.924	NaN			NaN	28903000	NaN	NaN	NaN	NaN
P61201	COP9 signalosome complex subunit 2	COPS2	5	5	19.6	11.699	NaN			NaN	14021000	NaN	NaN	27079000	NaN
P61313	60S ribosomal protein L15	RPL15	2	2	11.3	2.3147	NaN			NaN	6886100	NaN	NaN	NaN	NaN
P61328;Q92915	Fibroblast growth factor 12;Fibroblast growth factor 14	FGF12;FGF14	3	3	22.2	3.511	NaN			NaN	14466000	NaN	NaN	NaN	NaN
P61626	Lysozyme C	LYZ	2	2	12.8	13.989	NaN			25368000	54217000	NaN	35092000	NaN	NaN
P61758	Prefoldin subunit 3	VBP1	3	3	20.3	2.9264	NaN			14131000	6744100	NaN	NaN	7605100	NaN
P61966	AP-1 complex subunit sigma-1A	AP1S1	3	3	16.5	4.5478	NaN			NaN	NaN	NaN	NaN	6206000	NaN
P62068;O75317	Ubiquitin carboxyl-terminal hydrolase 46;Ubiquitin carboxyl-terminal hydrolase 12	USP46;USP12	3	3	9.6	5.3019	NaN			NaN	9124700	NaN	NaN	7370100	10003000
P62079	Tetraspanin-5	TSPAN5	2	2	11.2	5.8642	NaN			NaN	26387000	NaN	NaN	NaN	NaN
P62140	Serine/threonine-protein phosphatase PP1-beta catalytic subunit	PPP1CB	4	1	13.1	8.6483	NaN			NaN	35133000	NaN	NaN	41253000	41430000
P62241	40S ribosomal protein S8	RPS8	2	2	13.5	14.295	NaN			NaN	33582000	NaN	NaN	NaN	NaN
P62249	40S ribosomal protein S16	RPS16	2	2	14.4	4.6497	NaN			NaN	15105000	NaN	NaN	NaN	NaN
P62269	40S ribosomal protein S18	RPS18	2	2	13.2	4.3669	NaN			NaN	21404000	NaN	NaN	NaN	NaN
P62277	40S ribosomal protein S13	RPS13	2	2	14.6	3.9325	NaN			NaN	5848600	NaN	NaN	NaN	NaN
P62314	Small nuclear ribonucleoprotein Sm D1	SNRPD1	3	3	37.8	2.2896	NaN			NaN	NaN	NaN	NaN	13610000	NaN
P62330	ADP-ribosylation factor 6	ARF6	2	2	14.9	2.5986	NaN			NaN	20592000	NaN	NaN	26846000	23667000
P62424	60S ribosomal protein L7a	RPL7A	3	3	15	8.9058	NaN			29572000	23119000	NaN	NaN	17624000	NaN
P62750	60S ribosomal protein L23a	RPL23A	3	3	22.4	4.647	NaN			NaN	20553000	NaN	NaN	NaN	14581000
P67870	Casein kinase II subunit beta	CSNK2B	2	2	8.8	3.394	NaN			NaN	NaN	NaN	NaN	5174400	NaN
Q8NEV1;P68400	Casein kinase II subunit alpha 3;Casein kinase II subunit alpha	CSNK2A3;CSNK2A1	5	5	21	14.215	NaN			16829000	NaN	NaN	NaN	16251000	8318800
P78348	Acid-sensing ion channel 1	ASIC1	2	2	3.4	1.7461	NaN			NaN	NaN	NaN	NaN	1887500	NaN
P78362;Q9UPE1;Q96SB4	SRSF protein kinase 2;SRSF protein kinase 2 N-terminal;SRSF protein kinase 2 C-terminal;SRSF protein kinase 3;SRSF protein kinase 1	SRPK2;SRPK3;SRPK1	2	2	3.2	1.8117	NaN			NaN	6305700	NaN	NaN	NaN	NaN
P78369	Claudin-10	CLDN10	4	4	12.7	5.5324	NaN			NaN	24511000	NaN	NaN	24086000	22764000
Q00535;P06493;P24941;P11802;Q00526;Q00534;P50750;Q96Q40;O94921;Q07002;Q00536;Q00537;Q9NYV4;Q14004	Cyclin-dependent-like kinase 5;Cyclin-dependent kinase 1;Cyclin-dependent kinase 2;Cyclin-dependent kinase 4;Cyclin-dependent kinase 3;Cyclin-dependent kinase 6;Cyclin-dependent kinase 9;Cyclin-dependent kinase 15;Cyclin-dependent kinase 14;Cyclin-dependent kinase 18;Cyclin-dependent kinase 16;Cyclin-dependent kinase 17;Cyclin-dependent kinase 12;Cyclin-dependent kinase 13	CDK5;CDK1;CDK2;CDK4;CDK3;CDK6;CDK9;CDK15;CDK14;CDK18;CDK16;CDK17;CDK12;CDK13	2	2	6.5	4.2309	NaN			NaN	42969000	NaN	NaN	NaN	NaN
Q01105;P0DME0	Protein SET;Protein SETSIP	SET;SETSIP	3	3	19.3	18.605	NaN			38960000	32569000	NaN	NaN	NaN	37148000
Q02094	Ammonium transporter Rh type A	RHAG	2	2	7.1	5.2036	NaN			NaN	NaN	NaN	NaN	NaN	43683000
Q02246	Contactin-2	CNTN2	5	5	6.8	18.044	NaN			16430000	NaN	NaN	NaN	NaN	NaN
Q02978	Mitochondrial 2-oxoglutarate/malate carrier protein	SLC25A11	2	2	8.3	13.698	NaN			13536000	NaN	NaN	NaN	NaN	12789000
Q03252	Lamin-B2	LMNB2	3	3	4.7	5.9416	NaN			19136000	15357000	NaN	NaN	17270000	NaN
Q9HBA9;Q04609	Putative N-acetylated-alpha-linked acidic dipeptidase;Glutamate carboxypeptidase 2	FOLH1B;FOLH1	2	2	4.5	3.7405	NaN			NaN	NaN	NaN	NaN	1911100	NaN
Q04828;P42330	Aldo-keto reductase family 1 member C1;Aldo-keto reductase family 1 member C3	AKR1C1;AKR1C3	5	2	18.6	8.1082	NaN			NaN	NaN	NaN	NaN	2120400	NaN
Q06323	Proteasome activator complex subunit 1	PSME1	3	3	13.7	10.426	NaN			NaN	NaN	NaN	NaN	NaN	17325000
Q07960	Rho GTPase-activating protein 1	ARHGAP1	2	2	7.3	4.5666	NaN			NaN	NaN	NaN	NaN	10485000	NaN
Q08174	Protocadherin-1	PCDH1	2	2	3.2	18.038	NaN			NaN	56837000	NaN	NaN	NaN	NaN
Q08828	Adenylate cyclase type 1	ADCY1	5	5	5.4	18.888	NaN			NaN	10982000	NaN	NaN	NaN	NaN
Q08AD1	Calmodulin-regulated spectrin-associated protein 2	CAMSAP2	2	2	1.2	2.3459	NaN			NaN	2202000	NaN	NaN	NaN	NaN
Q10567	AP-1 complex subunit beta-1	AP1B1	19	5	22.2	6.1018	NaN			25334000	NaN	NaN	NaN	55761000	25899000
Q11130	Alpha-(1,3)-fucosyltransferase 7	FUT7	2	2	4.7	3.2713	NaN			NaN	1226900	NaN	NaN	NaN	NaN
Q12792;Q6IBS0	Twinfilin-1;Twinfilin-2	TWF1;TWF2	2	2	8.3	2.7371	NaN			NaN	NaN	NaN	8274700	NaN	NaN
Q12913	Receptor-type tyrosine-protein phosphatase eta	PTPRJ	5	5	5.3	12.684	NaN			25874000	24793000	NaN	NaN	NaN	NaN
Q12974;Q93096	Protein tyrosine phosphatase type IVA 2;Protein tyrosine phosphatase type IVA 1	PTP4A2;PTP4A1	2	2	13.2	3.4785	NaN			NaN	18730000	NaN	NaN	22253000	20506000
Q13098	COP9 signalosome complex subunit 1	GPS1	5	5	13.2	31.148	NaN			NaN	NaN	NaN	NaN	16910000	NaN
Q13131;P54646	5-AMP-activated protein kinase catalytic subunit alpha-1;5-AMP-activated protein kinase catalytic subunit alpha-2	PRKAA1;PRKAA2	2	2	4.5	7.6812	NaN			NaN	NaN	NaN	NaN	NaN	4214400
Q13200	26S proteasome non-ATPase regulatory subunit 2	PSMD2	4	4	5.2	9.6138	NaN			16935000	NaN	NaN	NaN	15574000	NaN
Q13224	Glutamate receptor ionotropic, NMDA 2B	GRIN2B	2	2	1.5	4.8753	NaN			24757000	11919000	NaN	NaN	13014000	NaN
Q13367	AP-3 complex subunit beta-2	AP3B2	2	2	3	1.4868	NaN			NaN	NaN	NaN	NaN	10151000	NaN
Q13418	Integrin-linked protein kinase	ILK	2	2	4.6	3.7427	NaN			NaN	13526000	NaN	NaN	NaN	NaN
Q13442	28 kDa heat- and acid-stable phosphoprotein	PDAP1	2	2	16	9.2862	NaN			NaN	NaN	NaN	NaN	NaN	12727000
Q13530	Serine incorporator 3	SERINC3	2	2	4	1.3348	NaN			NaN	8754700	NaN	NaN	NaN	NaN
Q13564	NEDD8-activating enzyme E1 regulatory subunit	NAE1	2	2	5.2	1.6879	NaN			NaN	NaN	NaN	NaN	NaN	5326100
Q13616	Cullin-1	CUL1	4	4	8	6.7842	NaN			NaN	NaN	NaN	NaN	17107000	16529000
Q13617	Cullin-2	CUL2	4	4	6	5.5872	NaN			NaN	NaN	NaN	NaN	8727300	NaN
Q13620	Cullin-4B	CUL4B	4	4	5.3	4.4669	NaN			NaN	142170000	NaN	150510000	139590000	170860000
Q13630	GDP-L-fucose synthase	TSTA3	2	2	10.6	2.9848	NaN			NaN	7616900	NaN	NaN	NaN	NaN
Q13636	Ras-related protein Rab-31	RAB31	5	4	30.4	7.8106	NaN			31028000	28453000	NaN	NaN	25265000	NaN
Q13884;Q13425	Beta-1-syntrophin;Beta-2-syntrophin	SNTB1;SNTB2	4	3	4.6	3.9321	NaN			NaN	NaN	NaN	NaN	NaN	NaN
Q13938	Calcyphosin	CAPS	3	3	10.9	5.1059	NaN			37571000	NaN	NaN	NaN	9739100	NaN
Q14031	Collagen alpha-6(IV) chain	COL4A6	2	2	2.3	12.052	NaN			NaN	31619000	NaN	NaN	NaN	NaN
Q14118	Dystroglycan;Alpha-dystroglycan;Beta-dystroglycan	DAG1	3	3	4.7	9.2544	NaN			NaN	26992000	NaN	19041000	50998000	36279000
Q14155	Rho guanine nucleotide exchange factor 7	ARHGEF7	3	2	5	9.6972	NaN			11448000	NaN	NaN	NaN	NaN	NaN
Q14168	MAGUK p55 subfamily member 2	MPP2	3	3	5.9	3.4238	NaN			NaN	13611000	NaN	NaN	NaN	NaN
Q14183	Double C2-like domain-containing protein alpha	DOC2A	3	2	12.2	5.6368	NaN			NaN	33883000	NaN	NaN	16521000	15140000
Q14574	Desmocollin-3	DSC3	5	5	8	65.404	NaN			30261000	41469000	NaN	NaN	NaN	21622000
Q14624	Inter-alpha-trypsin inhibitor heavy chain H4;70 kDa inter-alpha-trypsin inhibitor heavy chain H4;35 kDa inter-alpha-trypsin inhibitor heavy chain H4	ITIH4	4	4	4.9	74.003	NaN			NaN	NaN	NaN	37036000	NaN	18923000
Q14697	Neutral alpha-glucosidase AB	GANAB	6	6	6.1	8.1232	NaN			NaN	8144200	NaN	NaN	NaN	13632000
Q14699	Raftlin	RFTN1	7	6	16.4	13.364	NaN			NaN	39616000	NaN	NaN	34343000	18156000
Q14714	Sarcospan	SSPN	2	2	9.1	31.059	NaN			NaN	36381000	NaN	NaN	NaN	NaN
Q14764	Major vault protein	MVP	7	7	12.9	24.241	NaN			30336000	NaN	NaN	NaN	40303000	NaN
Q14831	Metabotropic glutamate receptor 7	GRM7	5	5	8.4	14.709	NaN			26343000	15164000	NaN	NaN	NaN	NaN
Q15056	Eukaryotic translation initiation factor 4H	EIF4H	2	2	10.9	3.9113	NaN			NaN	NaN	NaN	NaN	8894700	NaN
Q15075	Early endosome antigen 1	EEA1	8	8	8.4	28.034	NaN			20016000	8890000	NaN	NaN	NaN	10547000
Q15084	Protein disulfide-isomerase A6	PDIA6	2	2	6.6	5.6072	NaN			NaN	NaN	NaN	NaN	10462000	8650600
Q15126	Phosphomevalonate kinase	PMVK	3	3	16.7	10.355	NaN			NaN	12652000	NaN	NaN	NaN	NaN
Q15334	Lethal(2) giant larvae protein homolog 1	LLGL1	3	3	3	1.7239	NaN			16565000	NaN	NaN	NaN	NaN	15769000
Q15382	GTP-binding protein Rheb	RHEB	4	4	32.1	80.672	NaN			NaN	NaN	NaN	NaN	1416200	NaN
Q15417	Calponin-3	CNN3	2	2	9.7	7.48	NaN			NaN	8447600	NaN	NaN	NaN	NaN
Q15631	Translin	TSN	5	5	32	7.5409	NaN			20785000	NaN	NaN	NaN	NaN	NaN
Q15691	Microtubule-associated protein RP/EB family member 1	MAPRE1	3	2	12.3	3.2013	NaN			NaN	NaN	NaN	NaN	NaN	9597700
Q15818	Neuronal pentraxin-1	NPTX1	4	4	13.2	97.187	NaN			NaN	22802000	NaN	NaN	NaN	NaN
Q15836	Vesicle-associated membrane protein 3	VAMP3	9	2	53	84.828	NaN			NaN	97779000	NaN	NaN	NaN	NaN
Q16537;Q15173	Serine/threonine-protein phosphatase 2A 56 kDa regulatory subunit epsilon isoform;Serine/threonine-protein phosphatase 2A 56 kDa regulatory subunit beta isoform	PPP2R5E;PPP2R5B	2	2	4.3	3.2218	NaN			15166000	NaN	NaN	NaN	10285000	NaN
Q2TAA2	Isoamyl acetate-hydrolyzing esterase 1 homolog	IAH1	2	2	12.5	6.6913	NaN			NaN	NaN	NaN	NaN	NaN	2261500
Q2TAP0	Golgin subfamily A member 7B	GOLGA7B	5	5	33.5	17.316	NaN			NaN	33114000	NaN	34442000	NaN	25839000
Q3LXA3	Bifunctional ATP-dependent dihydroxyacetone kinase/FAD-AMP lyase (cyclizing);ATP-dependent dihydroxyacetone kinase;FAD-AMP lyase (cyclizing)	DAK	2	2	6.8	4.9158	NaN			9041200	NaN	NaN	NaN	13123000	9907100
Q4J6C6	Prolyl endopeptidase-like	PREPL	3	3	7.7	6.6272	NaN			17070000	NaN	NaN	NaN	17500000	16660000
Q4V9L6	Transmembrane protein 119	TMEM119	2	2	12.7	9.1471	NaN			NaN	40166000	NaN	NaN	17611000	33842000
Q504Y0	Zinc transporter ZIP12	SLC39A12	2	2	3	67.103	NaN			NaN	NaN	NaN	NaN	NaN	11404000
Q5H9L2;Q969E4;Q6IPX3	Transcription elongation factor A protein-like 5;Transcription elongation factor A protein-like 3;Transcription elongation factor A protein-like 6	TCEAL5;TCEAL3;TCEAL6	2	2	14.1	3.9291	NaN			NaN	NaN	NaN	NaN	NaN	9239700
Q5T0D9	Tumor protein p63-regulated gene 1-like protein	TPRG1L	4	4	25	13.449	NaN			NaN	NaN	NaN	NaN	17773000	NaN
Q5TZA2	Rootletin	CROCC	2	2	1.2	2.1747	NaN			NaN	209810000	NaN	NaN	NaN	NaN
Q5VUB5	Protein FAM171A1	FAM171A1	4	3	5.8	2.3463	NaN			NaN	NaN	NaN	NaN	NaN	763780
Q5VW32	BRO1 domain-containing protein BROX	BROX	3	3	6.8	5.5762	NaN			NaN	16220000	NaN	NaN	16635000	16897000
Q69YW2	Protein stum homolog	C1orf95	2	2	25.5	41.88	NaN			NaN	55843000	NaN	59177000	58777000	51578000
Q6DN90	IQ motif and SEC7 domain-containing protein 1	IQSEC1	2	2	2.2	2.7045	NaN			NaN	4240100	NaN	NaN	NaN	NaN
Q6IQ20	N-acyl-phosphatidylethanolamine-hydrolyzing phospholipase D	NAPEPLD	4	4	9.7	7.9076	NaN			23164000	25650000	NaN	NaN	24782000	NaN
Q6IQ22	Ras-related protein Rab-12	RAB12	2	2	6.6	2.6845	NaN			NaN	15814000	NaN	NaN	NaN	NaN
Q6MZT1	Regulator of G-protein signaling 7-binding protein	RGS7BP	2	2	12.1	11.797	NaN			NaN	23930000	NaN	NaN	NaN	NaN
Q6NVY1	3-hydroxyisobutyryl-CoA hydrolase, mitochondrial	HIBCH	2	2	5.7	4.1846	NaN			NaN	NaN	NaN	NaN	NaN	2545800
Q6NZI2	Polymerase I and transcript release factor	PTRF	3	3	12.3	82.72	NaN			NaN	NaN	NaN	NaN	19318000	NaN
Q6VY07	Phosphofurin acidic cluster sorting protein 1	PACS1	3	3	3.5	6.0484	NaN			NaN	NaN	NaN	NaN	4303800	NaN
Q6ZVM7	TOM1-like protein 2	TOM1L2	5	5	15	6.8654	NaN			NaN	17110000	NaN	14118000	31516000	22048000
Q709C8	Vacuolar protein sorting-associated protein 13C	VPS13C	7	7	3.1	18.526	NaN			544220032	263340000	NaN	NaN	NaN	286449984
Q7KZF4	Staphylococcal nuclease domain-containing protein 1	SND1	2	2	3.7	5.8405	NaN			NaN	NaN	NaN	NaN	NaN	NaN
Q7L099	Protein RUFY3	RUFY3	7	7	16.6	10.591	NaN			NaN	NaN	NaN	14248000	16606000	10531000
Q7L266	Isoaspartyl peptidase/L-asparaginase;Isoaspartyl peptidase/L-asparaginase alpha chain;Isoaspartyl peptidase/L-asparaginase beta chain	ASRGL1	2	2	11.7	8.1015	NaN			NaN	15458000	NaN	NaN	21264000	14643000
Q7L5N1	COP9 signalosome complex subunit 6	COPS6	4	4	17.1	16.668	NaN			NaN	22300000	NaN	NaN	NaN	NaN
Q7L985	Leucine-rich repeat and immunoglobulin-like domain-containing nogo receptor-interacting protein 2	LINGO2	2	2	4.5	3.2149	NaN			NaN	20303000	NaN	NaN	NaN	NaN
Q7LBR1	Charged multivesicular body protein 1b	CHMP1B	2	2	5	2.851	NaN			NaN	42053000	NaN	NaN	NaN	NaN
Q7Z406	Myosin-14	MYH14	6	4	3.7	7.9149	NaN			NaN	NaN	NaN	NaN	NaN	23670000
Q7Z4W1	L-xylulose reductase	DCXR	4	4	16.4	4.8364	NaN			NaN	34010000	NaN	NaN	NaN	NaN
Q7Z6L1	Tectonin beta-propeller repeat-containing protein 1	TECPR1	3	3	3.3	6.5715	NaN			11580000	NaN	NaN	NaN	NaN	5601800
Q7Z6Z7	E3 ubiquitin-protein ligase HUWE1	HUWE1	2	2	0.4	1.7831	NaN			NaN	7317500	NaN	NaN	NaN	NaN
Q86T65	Disheveled-associated activator of morphogenesis 2	DAAM2	3	3	2.5	2.5382	NaN			NaN	7678300	NaN	NaN	NaN	NaN
Q86UF1	Tetraspanin-33	TSPAN33	2	2	12.7	3.8985	NaN			NaN	14635000	NaN	NaN	NaN	12615000
Q86VB7	Scavenger receptor cysteine-rich type 1 protein M130;Soluble CD163	CD163	2	2	2.8	10.969	NaN			NaN	NaN	NaN	NaN	NaN	18905000
Q86WG3	Caytaxin	ATCAY	2	2	6.2	2.1732	NaN			NaN	NaN	NaN	NaN	14773000	NaN
Q8IV08	Phospholipase D3	PLD3	3	3	9.4	8.9762	NaN			NaN	NaN	NaN	NaN	16559000	NaN
Q8IW45	ATP-dependent (S)-NAD(P)H-hydrate dehydratase	CARKD	3	3	11	5.3227	NaN			32547000	NaN	NaN	NaN	26536000	23006000
Q8IWT6	Volume-regulated anion channel subunit LRRC8A	LRRC8A	3	3	4.6	4.783	NaN			NaN	6094000	NaN	NaN	NaN	NaN
Q8IYI6	Exocyst complex component 8	EXOC8	2	2	3.2	-2	NaN			37176000	74745000	NaN	NaN	NaN	NaN
Q8N4V2	Synaptic vesicle 2-related protein	SVOP	2	2	4.6	4.8661	NaN			19883000	NaN	NaN	NaN	27317000	18348000
Q8N568	Serine/threonine-protein kinase DCLK2	DCLK2	2	2	3.1	7.9861	NaN			12718000	6930800	NaN	NaN	NaN	NaN
Q8N5K1	CDGSH iron-sulfur domain-containing protein 2	CISD2	2	2	11.1	1.516	NaN			NaN	16651000	NaN	NaN	NaN	NaN
Q8N6C5	Immunoglobulin superfamily member 1	IGSF1	4	4	5.8	6.492	NaN			30970000	26453000	NaN	NaN	NaN	32228000
Q8N8N7	Prostaglandin reductase 2	PTGR2	2	2	9.1	4.1895	NaN			14913000	14896000	NaN	NaN	NaN	12926000
Q8N8S7	Protein enabled homolog	ENAH	2	2	4.2	4.4885	NaN			25756000	10268000	NaN	NaN	NaN	NaN
Q8N9R8	Protein SCAI	SCAI	4	4	8.1	14.144	NaN			NaN	NaN	NaN	NaN	10903000	NaN
Q8NBM4	Ubiquitin-associated domain-containing protein 2	UBAC2	2	2	8.1	1.5993	NaN			NaN	854510016	NaN	NaN	NaN	NaN
Q8NCB2	CaM kinase-like vesicle-associated protein	CAMKV	4	4	13.4	32.928	NaN			NaN	22744000	NaN	NaN	25694000	32217000
Q8NCW5	NAD(P)H-hydrate epimerase	APOA1BP	2	2	10.4	4.3173	NaN			27043000	28370000	NaN	NaN	NaN	NaN
Q8TAC9	Secretory carrier-associated membrane protein 5	SCAMP5	2	2	8.5	8.3535	NaN			NaN	65066000	NaN	NaN	94174000	97153000
Q8TB36	Ganglioside-induced differentiation-associated protein 1	GDAP1	2	2	7.3	7.3459	NaN			NaN	NaN	NaN	NaN	NaN	NaN
Q8TBB6	Probable cationic amino acid transporter	SLC7A14	2	2	3.5	6.823	NaN			22593000	10723000	NaN	NaN	NaN	NaN
Q8TCU6	Phosphatidylinositol 3,4,5-trisphosphate-dependent Rac exchanger 1 protein	PREX1	3	3	2.7	2.3485	NaN			NaN	14139000	NaN	NaN	NaN	NaN
Q8TDQ7	Glucosamine-6-phosphate isomerase 2	GNPDA2	6	3	29.3	8.1571	NaN			NaN	14327000	NaN	NaN	15012000	15533000
Q92561	Phytanoyl-CoA hydroxylase-interacting protein	PHYHIP	7	4	20	9.5193	NaN			NaN	17043000	NaN	NaN	39294000	18340000
Q92614	Unconventional myosin-XVIIIa	MYO18A	3	3	2.5	2.2655	NaN			14657000	NaN	NaN	NaN	NaN	NaN
Q92629	Delta-sarcoglycan	SGCD	2	2	10	10.162	NaN			NaN	17738000	NaN	NaN	NaN	NaN
Q92859	Neogenin	NEO1	2	2	2.2	7.1709	NaN			NaN	35127000	NaN	NaN	NaN	NaN
Q92890	Ubiquitin fusion degradation protein 1 homolog	UFD1L	3	3	12.4	4.7043	NaN			NaN	NaN	NaN	NaN	NaN	2443200
Q92905	COP9 signalosome complex subunit 5	COPS5	3	3	13.2	8.4623	NaN			NaN	24568000	NaN	NaN	NaN	NaN
Q92911	Sodium/iodide cotransporter	SLC5A5	3	3	5.3	5.8279	NaN			8103300	7281900	NaN	NaN	NaN	12478000
Q93009	Ubiquitin carboxyl-terminal hydrolase 7	USP7	3	3	3.5	5.7008	NaN			12299000	NaN	NaN	NaN	15005000	NaN
Q93045	Stathmin-2	STMN2	5	2	20.7	3.9629	NaN			NaN	23538000	NaN	NaN	NaN	NaN
Q969E2	Secretory carrier-associated membrane protein 4	SCAMP4	2	2	10	12.082	NaN			51300000	NaN	NaN	40355000	44844000	35356000
Q96AJ9	Vesicle transport through interaction with t-SNAREs homolog 1A	VTI1A	2	2	18.9	1.6061	NaN			NaN	22301000	NaN	NaN	NaN	NaN
Q96AP7	Endothelial cell-selective adhesion molecule	ESAM	2	2	7.2	3.9652	NaN			NaN	NaN	NaN	NaN	NaN	20212000
Q96AQ6	Pre-B-cell leukemia transcription factor-interacting protein 1	PBXIP1	2	2	3.6	4.532	NaN			NaN	5259500	NaN	NaN	NaN	NaN
Q96BS2	Calcineurin B homologous protein 3	TESC	2	2	11.7	3.1462	NaN			NaN	NaN	NaN	NaN	7534600	10513000
Q96CW9	Netrin-G2	NTNG2	2	2	3.2	1.9317	NaN			NaN	9530500	NaN	NaN	NaN	NaN
Q96G03	Phosphoglucomutase-2	PGM2	3	3	6.2	5.4606	NaN			23087000	NaN	NaN	NaN	12077000	17872000
Q96GG9	DCN1-like protein 1	DCUN1D1	2	2	10.4	25.555	NaN			15154000	9897200	NaN	NaN	NaN	10069000
Q96GM1	Lipid phosphate phosphatase-related protein type 2	LPPR2	3	3	11.4	5.1039	NaN			NaN	22533000	NaN	NaN	NaN	NaN
Q96GR2	Long-chain-fatty-acid--CoA ligase ACSBG1	ACSBG1	2	2	3.2	4.8118	NaN			17050000	NaN	NaN	NaN	10588000	NaN
Q96HN2	Putative adenosylhomocysteinase 3	AHCYL2	9	2	14.9	82.096	NaN			NaN	33932000	NaN	NaN	NaN	NaN
Q96L92	Sorting nexin-27	SNX27	3	3	7.6	4.3825	NaN			NaN	NaN	NaN	NaN	12063000	NaN
Q96PY5	Formin-like protein 2	FMNL2	10	10	8.9	12.952	NaN			NaN	80907000	NaN	NaN	82908000	73401000
Q96Q15	Serine/threonine-protein kinase SMG1	SMG1	2	2	0.5	1.4354	NaN			NaN	95022000	NaN	NaN	NaN	NaN
Q96QE2	Proton myo-inositol cotransporter	SLC2A13	2	2	3.9	4.9718	NaN			24741000	NaN	NaN	NaN	NaN	NaN
Q96TA1	Niban-like protein 1	FAM129B	2	2	4.2	3.0089	NaN			6819700	7670900	NaN	NaN	NaN	NaN
Q99436	Proteasome subunit beta type-7	PSMB7	3	3	14.1	7.2358	NaN			NaN	NaN	NaN	27475000	16756000	12284000
Q99447	Ethanolamine-phosphate cytidylyltransferase	PCYT2	4	4	14.1	15.197	NaN			NaN	NaN	NaN	NaN	31839000	NaN
Q99598	Translin-associated protein X	TSNAX	2	2	10	3.4986	NaN			NaN	NaN	NaN	NaN	9352400	13249000
Q99624	Sodium-coupled neutral amino acid transporter 3	SLC38A3	3	3	4.4	6.8841	NaN			22258000	NaN	NaN	NaN	21877000	19831000
Q99685	Monoglyceride lipase	MGLL	2	2	9.6	3.9708	NaN			NaN	19089000	NaN	11688000	16363000	15756000
Q99808	Equilibrative nucleoside transporter 1	SLC29A1	3	3	6.8	4.7299	NaN			NaN	NaN	NaN	NaN	NaN	18665000
Q99816	Tumor susceptibility gene 101 protein	TSG101	3	3	9.7	3.9923	NaN			NaN	40522000	NaN	NaN	NaN	NaN
Q99828	Calcium and integrin-binding protein 1	CIB1	3	3	24.1	10.449	NaN			NaN	29388000	NaN	NaN	17821000	24784000
Q99832	T-complex protein 1 subunit eta	CCT7	5	5	12	41.673	NaN			41730000	35252000	NaN	NaN	46933000	NaN
Q99884	Sodium-dependent proline transporter	SLC6A7	2	2	4.6	7.649	NaN			NaN	25395000	NaN	NaN	NaN	NaN
Q99961	Endophilin-A2	SH3GL1	9	3	19	4.4868	NaN			NaN	NaN	NaN	NaN	NaN	15536000
Q9BRA2	Thioredoxin domain-containing protein 17	TXNDC17	2	2	15.4	3.2755	NaN			22228000	18158000	NaN	NaN	20059000	NaN
Q9BRF8	Serine/threonine-protein phosphatase CPPED1	CPPED1	3	3	11.8	85.927	NaN			13621000	NaN	NaN	NaN	11883000	11846000
Q9BSJ8	Extended synaptotagmin-1	ESYT1	3	3	4	9.7152	NaN			NaN	NaN	NaN	NaN	12683000	8279400
Q9BT78	COP9 signalosome complex subunit 4	COPS4	6	6	21.2	12.759	NaN			22325000	NaN	NaN	NaN	36020000	16563000
Q9BUF5	Tubulin beta-6 chain	TUBB6	13	2	26.7	31.215	NaN			NaN	153970000	NaN	NaN	99726000	414670016
Q9BVK6	Transmembrane emp24 domain-containing protein 9	TMED9	3	3	12.8	8.1611	NaN			NaN	2565900	NaN	NaN	NaN	NaN
Q9BWD1	Acetyl-CoA acetyltransferase, cytosolic	ACAT2	4	4	20.4	15.152	NaN			38973000	21597000	NaN	NaN	26921000	NaN
Q9BXJ9;Q6N069	N-alpha-acetyltransferase 15, NatA auxiliary subunit;N-alpha-acetyltransferase 16, NatA auxiliary subunit	NAA15;NAA16	2	2	2.3	2.6051	NaN			3159200	NaN	NaN	NaN	NaN	NaN
Q9BZG1	Ras-related protein Rab-34	RAB34	3	3	16.2	11.403	NaN			NaN	16993000	NaN	18944000	12621000	15974000
Q9BZQ8	Protein Niban	FAM129A	4	4	4.5	8.5097	NaN			NaN	NaN	NaN	12927000	11437000	10253000
Q9BZV1	UBX domain-containing protein 6	UBXN6	3	3	5.4	4.0146	NaN			NaN	NaN	NaN	NaN	7962700	NaN
Q9C0C9	E2/E3 hybrid ubiquitin-protein ligase UBE2O	UBE2O	4	4	5.3	7.927	NaN			9508500	9208400	NaN	NaN	NaN	10815000
Q9C0H9	SRC kinase signaling inhibitor 1	SRCIN1	3	3	3.5	2.4243	NaN			NaN	NaN	NaN	NaN	NaN	9976000
Q9GZT8	NIF3-like protein 1	NIF3L1	2	2	7.2	4.6731	NaN			NaN	11241000	NaN	NaN	NaN	15967000
Q9H0Q0	Protein FAM49A	FAM49A	3	2	12.1	18.062	NaN			18092000	NaN	NaN	NaN	NaN	15623000
Q9H223	EH domain-containing protein 4	EHD4	8	4	15.2	9.6744	NaN			NaN	14825000	NaN	NaN	16028000	NaN
Q9H3Q1	Cdc42 effector protein 4	CDC42EP4	2	2	5.1	9.1682	NaN			NaN	18345000	NaN	NaN	13735000	NaN
Q9H479	Fructosamine-3-kinase	FN3K	4	4	16.5	10.494	NaN			NaN	34112000	NaN	NaN	31643000	40329000
Q9H4A4	Aminopeptidase B	RNPEP	2	2	4.3	1.7613	NaN			NaN	4133600	NaN	NaN	NaN	NaN
Q9H598	Vesicular inhibitory amino acid transporter	SLC32A1	2	2	3.4	3.2056	NaN			42032000	32134000	NaN	NaN	18856000	NaN
Q9H6X2	Anthrax toxin receptor 1	ANTXR1	3	3	6.7	2.66	NaN			NaN	NaN	NaN	NaN	NaN	19003000
Q9H9S4	Calcium-binding protein 39-like	CAB39L	7	5	18.4	8.7559	NaN			NaN	NaN	NaN	NaN	NaN	11386000
Q9HB90;Q9NQL2	Ras-related GTP-binding protein C;Ras-related GTP-binding protein D	RRAGC;RRAGD	2	2	8.8	3.7191	NaN			NaN	16197000	NaN	NaN	NaN	NaN
Q9HCJ6	Synaptic vesicle membrane protein VAT-1 homolog-like	VAT1L	5	5	11.7	6.1156	NaN			19512000	18995000	NaN	NaN	NaN	NaN
Q9HCM4	Band 4.1-like protein 5	EPB41L5	2	2	4.2	3.1912	NaN			NaN	5269800	NaN	NaN	NaN	NaN
Q9NP79	Vacuolar protein sorting-associated protein VTA1 homolog	VTA1	3	3	14.3	19.8	NaN			NaN	NaN	NaN	NaN	19387000	NaN
Q9NQ79	Cartilage acidic protein 1	CRTAC1	2	2	3.8	3.5838	NaN			NaN	NaN	NaN	NaN	19909000	NaN
Q9NQP4	Prefoldin subunit 4	PFDN4	2	2	20.1	4.8913	NaN			NaN	NaN	NaN	NaN	NaN	38535000
Q9NQR7	Coiled-coil domain-containing protein 177	CCDC177	2	2	3.1	1.9114	NaN			NaN	6012600	NaN	NaN	NaN	NaN
Q9NQX3	Gephyrin;Molybdopterin adenylyltransferase;Molybdopterin molybdenumtransferase	GPHN	2	2	6.5	4.356	NaN			NaN	13844000	NaN	NaN	NaN	NaN
Q9NR22	Protein arginine N-methyltransferase 8	PRMT8	3	3	11.7	14.721	NaN			NaN	20385000	NaN	NaN	20290000	22695000
Q9NR46	Endophilin-B2	SH3GLB2	3	3	9.9	38.515	NaN			18963000	NaN	NaN	NaN	25531000	NaN
Q9NRN7	L-aminoadipate-semialdehyde dehydrogenase-phosphopantetheinyl transferase	AASDHPPT	3	3	12.9	8.802	NaN			NaN	8397300	NaN	NaN	NaN	NaN
Q9NRR3	CDC42 small effector protein 2	CDC42SE2	2	2	66.7	22.181	NaN			NaN	34647000	NaN	NaN	31134000	NaN
Q9NSD5	Sodium- and chloride-dependent GABA transporter 2	SLC6A13	3	2	6.3	5.2887	NaN			NaN	19686000	NaN	NaN	NaN	NaN
Q9NUM4	Transmembrane protein 106B	TMEM106B	3	3	9.9	12.539	NaN			91706000	NaN	NaN	NaN	70339000	32325000
Q9NVJ2	ADP-ribosylation factor-like protein 8B	ARL8B	2	2	12.4	5.062	NaN			NaN	30953000	NaN	NaN	NaN	NaN
Q9NVS9	Pyridoxine-5-phosphate oxidase	PNPO	3	3	16.9	5.2646	NaN			16099000	14775000	NaN	NaN	NaN	14739000
Q9NWV4	UPF0587 protein C1orf123	C1orf123	3	3	30	18.076	NaN			NaN	NaN	NaN	NaN	NaN	22179000
Q9NY33	Dipeptidyl peptidase 3	DPP3	5	5	12.1	32.345	NaN			NaN	NaN	NaN	NaN	NaN	11289000
Q9NY47	Voltage-dependent calcium channel subunit alpha-2/delta-2;Voltage-dependent calcium channel subunit alpha-2-2;Voltage-dependent calcium channel subunit delta-2	CACNA2D2	4	4	3.9	8.0395	NaN			36332000	25013000	NaN	NaN	23510000	NaN
Q9NY72	Sodium channel subunit beta-3	SCN3B	2	2	11.6	4.5083	NaN			NaN	57566000	NaN	NaN	NaN	NaN
Q9NZ32	Actin-related protein 10	ACTR10	2	2	4.6	1.6173	NaN			NaN	NaN	NaN	NaN	NaN	1983600
Q9NZ45	CDGSH iron-sulfur domain-containing protein 1	CISD1	4	4	44.4	11.384	NaN			61361000	NaN	NaN	NaN	NaN	NaN
Q9NZ72	Stathmin-3	STMN3	2	2	10	4.308	NaN			NaN	9227000	NaN	NaN	NaN	NaN
Q9NZL9	Methionine adenosyltransferase 2 subunit beta	MAT2B	3	3	11.1	6.1001	NaN			NaN	NaN	NaN	NaN	NaN	4533600
Q9P035	Very-long-chain (3R)-3-hydroxyacyl-CoA dehydratase 3	HACD3	2	2	7.7	4.8018	NaN			21572000	NaN	NaN	NaN	21295000	NaN
Q9UBB4	Ataxin-10	ATXN10	2	2	5.3	8.5418	NaN			NaN	NaN	NaN	NaN	2076500	NaN
Q9UBD6	Ammonium transporter Rh type C	RHCG	2	2	5.4	4.5848	NaN			NaN	NaN	NaN	NaN	15795000	NaN
Q9UBQ0	Vacuolar protein sorting-associated protein 29	VPS29	2	2	19.8	17.206	NaN			24274000	23173000	NaN	NaN	NaN	25572000
Q9UBY0	Sodium/hydrogen exchanger 2	SLC9A2	2	1	2.5	3.8118	NaN			NaN	9319800	NaN	NaN	NaN	NaN
Q9UDT6	CAP-Gly domain-containing linker protein 2	CLIP2	2	2	2.3	2.5535	NaN			NaN	8199100	NaN	NaN	NaN	NaN
Q9UDY4	DnaJ homolog subfamily B member 4	DNAJB4	4	4	15.1	4.1257	NaN			NaN	NaN	NaN	NaN	7028600	8513600
Q9UEU0	Vesicle transport through interaction with t-SNAREs homolog 1B	VTI1B	2	2	12.9	3.6276	NaN			NaN	11018000	NaN	NaN	NaN	NaN
Q9UHA4	Ragulator complex protein LAMTOR3	LAMTOR3	2	2	26.6	6.7757	NaN			NaN	22600000	NaN	NaN	NaN	NaN
Q9UHD1	Cysteine and histidine-rich domain-containing protein 1	CHORDC1	2	2	9	3.8719	NaN			NaN	NaN	NaN	NaN	4315200	NaN
Q9UIC8	Leucine carboxyl methyltransferase 1	LCMT1	2	2	9.6	4.1362	NaN			NaN	NaN	NaN	NaN	NaN	4934200
Q9UII2	ATPase inhibitor, mitochondrial	ATPIF1	2	2	10.4	2.1854	NaN			NaN	3588100	NaN	NaN	2449100	595570
Q9UJ14	Gamma-glutamyltransferase 7;Gamma-glutamyltransferase 7 heavy chain;Gamma-glutamyltransferase 7 light chain	GGT7	3	3	5.9	8.318	NaN			NaN	NaN	NaN	NaN	20916000	12640000
Q9UJ70	N-acetyl-D-glucosamine kinase	NAGK	6	6	21.5	20.547	NaN			27896000	NaN	NaN	NaN	29295000	17972000
Q9UJU6	Drebrin-like protein	DBNL	2	2	6	5.068	NaN			NaN	NaN	NaN	NaN	NaN	4510300
Q9UKG1	DCC-interacting protein 13-alpha	APPL1	4	4	7.8	21.998	NaN			NaN	NaN	NaN	21160000	NaN	NaN
Q9UKK9	ADP-sugar pyrophosphatase	NUDT5	2	2	13.2	2.77	NaN			NaN	NaN	NaN	NaN	NaN	18173000
Q9UL46	Proteasome activator complex subunit 2	PSME2	4	4	22.6	26.781	NaN			NaN	29087000	NaN	NaN	25844000	31650000
Q9ULC4	Malignant T-cell-amplified sequence 1	MCTS1	3	3	26	6.7092	NaN			NaN	13053000	NaN	NaN	18053000	NaN
Q9ULR3	Protein phosphatase 1H	PPM1H	2	2	5.1	3.1505	NaN			NaN	NaN	NaN	NaN	NaN	2493600
Q9UM22	Mammalian ependymin-related protein 1	EPDR1	2	2	8.9	9.9445	NaN			43358000	64032000	NaN	NaN	NaN	50813000
Q9UNE7	E3 ubiquitin-protein ligase CHIP	STUB1	2	2	9.6	14.217	NaN			18997000	16388000	NaN	NaN	17183000	NaN
Q9UNQ0	ATP-binding cassette sub-family G member 2	ABCG2	4	4	6	7.6745	NaN			24578000	12672000	NaN	NaN	NaN	NaN
Q9UNS2	COP9 signalosome complex subunit 3	COPS3	2	2	9.7	5.4502	NaN			NaN	NaN	NaN	NaN	17229000	NaN
Q9UPN3	Microtubule-actin cross-linking factor 1, isoforms 1/2/3/5	MACF1	4	4	0.8	9.3407	NaN			7273500	NaN	NaN	NaN	5675300	NaN
Q9UPV7	Protein KIAA1045	KIAA1045	2	2	6.8	2.3759	NaN			NaN	NaN	NaN	15976000	NaN	NaN
Q9UPY5	Cystine/glutamate transporter	SLC7A11	3	3	7.2	8.0304	NaN			16616000	15516000	NaN	NaN	15497000	NaN
Q9UPY6	Wiskott-Aldrich syndrome protein family member 3	WASF3	2	2	7.6	120.98	NaN			NaN	28762000	NaN	NaN	18371000	35784000
Q9UQ03	Coronin-2B	CORO2B	2	2	6.7	5.6653	NaN			12991000	10611000	NaN	NaN	NaN	14587000
Q9Y237	Peptidyl-prolyl cis-trans isomerase NIMA-interacting 4	PIN4	2	2	33.6	3.804	NaN			NaN	NaN	NaN	NaN	NaN	10624000
Q9Y2E4	Disco-interacting protein 2 homolog C	DIP2C	5	4	3.7	5.5705	NaN			NaN	22461000	NaN	NaN	NaN	NaN
Q9Y2G0	Protein EFR3 homolog B	EFR3B	3	3	4.5	6.6368	NaN			NaN	15215000	NaN	NaN	NaN	NaN
Q9Y2Z0	Suppressor of G2 allele of SKP1 homolog	SUGT1	2	2	6.8	4.1666	NaN			NaN	NaN	NaN	NaN	5066200	NaN
Q9Y3D6	Mitochondrial fission 1 protein	FIS1	3	3	23.7	11.256	NaN			NaN	71298000	NaN	NaN	NaN	NaN
Q9Y3E1	Hepatoma-derived growth factor-related protein 3	HDGFRP3	2	2	11.8	9.8505	NaN			NaN	10564000	NaN	NaN	NaN	NaN
Q9Y4I1	Unconventional myosin-Va	MYO5A	10	10	6.8	31.428	NaN			NaN	23412000	NaN	NaN	35232000	26081000
Q9Y4J8;O60941	Dystrobrevin alpha;Dystrobrevin beta	DTNA;DTNB	2	2	3.1	3.4899	NaN			NaN	NaN	NaN	NaN	2995800	NaN
Q9Y4L1	Hypoxia up-regulated protein 1	HYOU1	2	2	3.2	2.4501	NaN			NaN	NaN	NaN	NaN	NaN	NaN
Q9Y5X3	Sorting nexin-5	SNX5	3	3	8.2	4.1209	NaN			NaN	NaN	NaN	NaN	8895700	NaN
Q9Y5Z4	Heme-binding protein 2	HEBP2	3	3	15.1	7.8126	NaN			NaN	18986000	NaN	NaN	NaN	14826000
Q9Y624	Junctional adhesion molecule A	F11R	2	2	7.7	4.1649	NaN			NaN	20755000	NaN	NaN	NaN	18444000
Q9Y6M4;P78368	Casein kinase I isoform gamma-3;Casein kinase I isoform gamma-2	CSNK1G3;CSNK1G2	7	7	19.2	13.569	NaN			NaN	60065000	NaN	NaN	43882000	53291000
Q9Y6X5;Q6UWV6	Bis(5-adenosyl)-triphosphatase ENPP4;Ectonucleotide pyrophosphatase/phosphodiesterase family member 7	ENPP4;ENPP7	2	2	4.2	4.4364	NaN			27886000	25349000	NaN	NaN	NaN	NaN
O76070	Gamma-synuclein	SNCG	8	8	62.2	147.83	1.29736			130270000	123600000	117580000	201620000	287800000	152680000
Q08722	Leukocyte surface antigen CD47	CD47	12	12	15.8	184.42	1.29633			10757000192	11267999744	9408600064	6348100096	9199099904	7028499968
P27449	V-type proton ATPase 16 kDa proteolipid subunit	ATP6V0C	3	3	56.8	61.853	1.28434			1308400000	1562700032	4837499904	742670016	752590016	554560000
Q06830	Peroxiredoxin-1	PRDX1	18	15	71.9	146.15	1.2818			2810099968	2512100096	2178800128	3132900096	2921600000	3203000064
P06576	ATP synthase subunit beta, mitochondrial	ATP5B	6	6	17.2	19.055	1.2756			31308000	29056000	NaN	NaN	42976000	38124000
Q96A23	Copine-4	CPNE4	13	12	27.3	50.464	1.27532			226210000	267840000	166990000	118950000	132640000	163920000
Q3ZCW2	Galectin-related protein	LGALSL	3	3	19.8	8.248	1.26901			45849000	48500000	NaN	55533000	67268000	57861000
P53680	AP-2 complex subunit sigma	AP2S1	7	7	44.4	38.903	1.25801			387680000	401369984	292060000	254560000	253400000	290460000
Q7L1I2	Synaptic vesicle glycoprotein 2B	SV2B	11	11	12.9	94.622	1.24837			652099968	475369984	427030016	388369984	278740000	205270000
Q99584	Protein S100-A13	S100A13	7	7	39.8	24.391	1.24593			132560000	127620000	116880000	136130000	141130000	140300000
Q13867	Bleomycin hydrolase	BLMH	6	6	24	25.705	1.24575			64457000	71518000	NaN	57652000	46985000	53056000
P17677	Neuromodulin	GAP43	21	21	84	323.31	1.24253			2645900032	4698999808	4215800064	6959399936	6158600192	5486300160
P01859	Ig gamma-2 chain C region	IGHG2	8	2	25.5	28.497	1.24129			108030000	84788000	NaN	NaN	59745000	54540000
Q13336	Urea transporter 1	SLC14A1	3	3	5.9	4.2459	1.22828			50545000	43774000	NaN	60563000	55388000	66092000
Q9H313	Protein tweety homolog 1	TTYH1	9	9	25.8	226.43	1.22815			1402000000	1604000000	1319399936	850929984	936940032	1280000000
Q6U841;Q2Y0W8	Sodium-driven chloride bicarbonate exchanger;Electroneutral sodium bicarbonate exchanger 1	SLC4A10;SLC4A8	6	4	5	8.9944	1.22095			57279000	41664000	40829000	21558000	37372000	26614000
Q9NRW1	Ras-related protein Rab-6B	RAB6B	15	6	67.8	213.4	1.21983			3059599872	2985400064	3304699904	3945999872	3315500032	4190799872
P09471	Guanine nucleotide-binding protein G(o) subunit alpha	GNAO1	30	27	78.2	323.31	1.21922			34503999488	34497998848	37197000704	47516000256	38559997952	40789999616
P55290	Cadherin-13	CDH13	9	9	19.9	165.24	1.21529			945160000	895219968	739030016	656300032	731379968	552929984
P31153	S-adenosylmethionine synthase isoform type-2	MAT2A	5	5	16.7	21.735	1.21425			46257000	34544000	NaN	55452000	58785000	53531000
P14174	Macrophage migration inhibitory factor	MIF	3	3	35.7	32.872	1.20728			253410000	238590000	217870000	261260000	289740000	336440000
Q16881	Thioredoxin reductase 1, cytoplasmic	TXNRD1	5	5	16.8	19.175	1.20426			26817000	27317000	NaN	NaN	28135000	28001000
Q92823	Neuronal cell adhesion molecule	NRCAM	24	24	30.5	112.85	1.20081			321270016	339289984	386460000	254880000	306540000	208650000
O00194	Ras-related protein Rab-27B	RAB27B	9	9	39	41.798	1.19909			53848000	47687000	NaN	NaN	79956000	68278000
P00338	L-lactate dehydrogenase A chain	LDHA	22	21	62.7	167.81	1.1886			1419100032	1129500032	1428700032	1730200064	1504899968	1797900032
Q9UDY2	Tight junction protein ZO-2	TJP2	2	2	1.7	4.0862	1.17315			19041000	18057000	NaN	NaN	16449000	15437000
Q86YQ8	Copine-8	CPNE8	20	9	34.8	43.892	1.16323			136510000	114570000	NaN	104830000	104390000	96764000
Q9BQG1	Synaptotagmin-3	SYT3	9	9	16.4	15.886	1.15504			134480000	148100000	NaN	79812000	115720000	92083000
P10114;Q9Y3L5	Ras-related protein Rap-2a;Ras-related protein Rap-2c	RAP2A;RAP2C	12	6	79.8	147.86	1.15357			391369984	547129984	554259968	775800000	594979968	710169984
Q9HCH3	Copine-5	CPNE5	30	17	49.6	323.31	1.15254			1713600000	1349600000	1721200000	1301500032	1325400064	1085299968
P07602	Prosaposin;Saposin-A;Saposin-B-Val;Saposin-B;Saposin-C;Saposin-D	PSAP	2	2	1.5	2.1463	1.15068			103120000	96963000	NaN	NaN	43562000	62467000
P62873	Guanine nucleotide-binding protein G(I)/G(S)/G(T) subunit beta-1	GNB1	22	13	63.8	323.31	1.1501			11045999616	11242999808	14133000192	13642000384	16302000128	16426999808
Q16851	UTP--glucose-1-phosphate uridylyltransferase	UGP2	16	16	41.5	104	1.13622			222520000	195350000	170780000	307620000	220290000	361809984
Q9NZC3	Glycerophosphodiester phosphodiesterase 1	GDE1	2	2	6.9	1.952	1.12735			15062000	17382000	NaN	14368000	13350000	13043000
P09651;Q32P51	Heterogeneous nuclear ribonucleoprotein A1;Heterogeneous nuclear ribonucleoprotein A1, N-terminally processed;Heterogeneous nuclear ribonucleoprotein A1-like 2	HNRNPA1;HNRNPA1L2	7	7	19.1	11.846	1.12476			66585000	51162000	NaN	NaN	36291000	29401000
P62993	Growth factor receptor-bound protein 2	GRB2	6	6	28.6	11.302	1.1236			68159000	60461000	NaN	56906000	55169000	57532000
P00966	Argininosuccinate synthase	ASS1	6	6	19.4	9.2504	1.1168			30758000	27203000	NaN	38284000	33591000	43161000
P31150	Rab GDP dissociation inhibitor alpha	GDI1	33	21	69.1	323.31	1.11571			3361299968	2845199872	3161799936	3605600000	3376600064	3839200000
P08670	Vimentin	VIM	16	15	39.9	106.51	1.1085			322889984	174880000	213280000	154350000	157280000	123460000
P53420	Collagen alpha-4(IV) chain	COL4A4	5	5	3.6	12.989	1.10283			27339000	37163000	NaN	45909000	46474000	40880000
P09525	Annexin A4	ANXA4	28	28	64.3	323.31	1.09455			1790300032	2214500096	2398200064	2961999872	2389100032	3278200064
P16615	Sarcoplasmic/endoplasmic reticulum calcium ATPase 2	ATP2A2	12	12	17	23.51	1.09137			23590000	25985000	NaN	NaN	42791000	33648000
P31948	Stress-induced-phosphoprotein 1	STIP1	21	21	46.2	105.75	1.08275			342500000	288049984	251300000	359750016	344080000	399640000
P0C0L4;P0C0L5	Complement C4-A;Complement C4 beta chain;Complement C4-A alpha chain;C4a anaphylatoxin;C4b-A;C4d-A;Complement C4 gamma chain;Complement C4-B;Complement C4 beta chain;Complement C4-B alpha chain;C4a anaphylatoxin;C4b-B;C4d-B;Complement C4 gamma chain	C4A;C4B	5	5	3.2	16.905	1.08246			28524000	23470000	NaN	NaN	45832000	37152000
P20645	Cation-dependent mannose-6-phosphate receptor	M6PR	3	3	15.9	31.104	1.07222			110190000	75351000	45918000	21321000	46162000	37214000
Q16563	Synaptophysin-like protein 1	SYPL1	3	3	10.4	8.9993	1.07086			148570000	133830000	NaN	NaN	95667000	112350000
P01871;P0DOX6	Ig mu chain C region	IGHM	6	6	17.9	26.821	1.0708			49671000	41509000	54335000	NaN	38647000	31519000
P53004	Biliverdin reductase A	BLVRA	4	4	18.6	21.856	1.07052			30214000	33759000	NaN	NaN	37924000	38526000
Q6UWR7	Ectonucleotide pyrophosphatase/phosphodiesterase family member 6	ENPP6	22	22	53	279.95	1.06834			3644800000	4291699968	3547200000	5204299776	4176600064	6278799872
Q15019	Septin-2	2021-09-02	14	13	53.7	175.27	1.0641			259740000	278929984	391750016	520670016	383060000	412990016
Q9Y2J2	Band 4.1-like protein 3;Band 4.1-like protein 3, N-terminally processed	EPB41L3	38	34	36.4	208.88	1.06191			676560000	650460032	873529984	909059968	982840000	853489984
O15498	Synaptobrevin homolog YKT6	YKT6	7	7	47.5	77.13	1.06092			40924000	38539000	36754000	36201000	36322000	33636000
Q07021	Complement component 1 Q subcomponent-binding protein, mitochondrial	C1QBP	4	4	14.9	42.593	1.05611			59753000	49476000	NaN	NaN	39212000	32400000
Q9BRX8	Redox-regulatory protein FAM213A	FAM213A	7	7	31.4	17.017	1.04954			90342000	94236000	73749000	47149000	72216000	66845000
O94919	Endonuclease domain-containing 1 protein	ENDOD1	7	7	18.6	54.432	1.04566			64973000	66982000	78265000	92342000	88070000	74637000
P61421	V-type proton ATPase subunit d 1	ATP6V0D1	20	20	49	197.71	1.03883			2100000000	1426300032	1608499968	1048400000	1489100032	1001900032
P06756	Integrin alpha-V;Integrin alpha-V heavy chain;Integrin alpha-V light chain	ITGAV	26	26	32.5	137.49	1.03634			676929984	730800000	822520000	676220032	551329984	631889984
Q92599	Septin-8	2021-09-08	22	16	47.8	88.333	1.0266			218590000	268880000	119850000	334030016	288380000	411270016
Q9H444	Charged multivesicular body protein 4b	CHMP4B	6	6	27.7	192.95	1.02556			436880000	269320000	374129984	163470000	307409984	139290000
P07437	Tubulin beta chain	TUBB	26	5	61	89.753	1.02453			373649984	315830016	241020000	368990016	577990016	440710016
Q8N9I0	Synaptotagmin-2	SYT2	23	14	50.1	198.38	1.02223			184960000	300449984	330300000	400420000	387689984	770579968
P02730	Band 3 anion transport protein	SLC4A1	11	11	13	75.953	1.02125			275360000	51536000	159380000	507129984	262480000	885569984
P37840	Alpha-synuclein	SNCA	11	8	60	295.66	1.02088			1752499968	1383699968	1244800000	1692199936	2022599936	1848999936
P18507	Gamma-aminobutyric acid receptor subunit gamma-2	GABRG2	6	6	12.4	20.579	1.01887			161820000	143600000	NaN	50602000	101540000	90510000
P60903	Protein S100-A10	S100A10	6	6	53.6	86.679	1.01506			360060000	344089984	124920000	471220000	633729984	522980000
O43301	Heat shock 70 kDa protein 12A	HSPA12A	20	20	36.6	108.5	1.00638			88761000	118190000	90259000	113430000	164010000	127670000
Q13526	Peptidyl-prolyl cis-trans isomerase NIMA-interacting 1	PIN1	2	2	20.9	6.2511	1.00041			24104000	24236000	NaN	NaN	25240000	24701000
O75891	Cytosolic 10-formyltetrahydrofolate dehydrogenase	ALDH1L1	30	30	43	158.72	0.991805			273340000	275129984	309740000	306830016	319550016	369790016
P04406	Glyceraldehyde-3-phosphate dehydrogenase	GAPDH	32	32	92.8	323.31	0.989984			10087000064	8162200064	11146000384	11009000448	13226000384	12359999488
Q01955	Collagen alpha-3(IV) chain;Tumstatin	COL4A3	3	3	3.6	19.635	0.986052			33180000	33496000	NaN	NaN	43389000	37868000
Q9UGC6	Regulator of G-protein signaling 17	RGS17	4	4	30	8.5716	0.985267			40097000	49678000	NaN	NaN	64815000	59493000
Q9HB71	Calcyclin-binding protein	CACYBP	6	6	36.8	22.853	0.984112			101310000	90319000	NaN	70185000	86823000	76695000
P49802	Regulator of G-protein signaling 7	RGS7	10	8	22.6	37.94	0.983678			119000000	101520000	178550000	186020000	175060000	194060000
P30086	Phosphatidylethanolamine-binding protein 1;Hippocampal cholinergic neurostimulating peptide	PEBP1	15	15	82.4	323.31	0.977762			3060499968	2585600000	2613299968	2871200000	3528800000	3569999872
P46459	Vesicle-fusing ATPase	NSF	38	38	52.2	147.46	0.976561			609849984	656929984	879169984	977889984	825590016	939920000
P30740	Leukocyte elastase inhibitor	SERPINB1	4	3	11.6	8.5447	0.972215			20105000	21211000	NaN	NaN	19059000	19214000
P11234	Ras-related protein Ral-B	RALB	15	4	59.7	25.118	0.966832			75758000	82116000	73979000	124680000	81895000	98192000
Q9ULV4	Coronin-1C	CORO1C	5	5	16.7	12.805	0.964097			25311000	20519000	NaN	NaN	31996000	29941000
O75899	Gamma-aminobutyric acid type B receptor subunit 2	GABBR2	10	10	10.7	62.511	0.963515			338180000	228350000	286289984	201800000	242740000	154400000
Q96F85	CB1 cannabinoid receptor-interacting protein 1	CNRIP1	9	9	72	22.366	0.96261			121750000	109630000	101530000	118480000	127060000	140350000
Q9NZR1	Tropomodulin-2	TMOD2	6	6	25.6	147.32	0.958982			67322000	70507000	NaN	82174000	137100000	105780000
P09972	Fructose-bisphosphate aldolase C	ALDOC	30	27	79.4	323.31	0.958824			4792099840	3923399936	3863899904	4556299776	5005300224	5192699904
P23471	Receptor-type tyrosine-protein phosphatase zeta	PTPRZ1	22	22	11.9	192.96	0.954628			816569984	764990016	692870016	541230016	733720000	574800000
P60201	Myelin proteolipid protein	PLP1	5	5	18.8	59.987	0.945537			3480399872	3854899968	1664899968	5825399808	4003699968	5536699904
P21399	Cytoplasmic aconitate hydratase	ACO1	10	10	17	17.161	0.939767			34751000	30702000	NaN	41834000	38565000	35617000
P11279	Lysosome-associated membrane glycoprotein 1	LAMP1	5	5	11.8	80.814	0.932561			335100000	245600000	NaN	232110000	214330000	215460000
P58546	Myotrophin	MTPN	3	3	39	65.15	0.930976			78393000	54110000	NaN	96112000	81668000	101790000
O00499	Myc box-dependent-interacting protein 1	BIN1	14	12	27.3	85.085	0.926471			173870000	103210000	80363000	203620000	195110000	154210000
Q6PIU2	Neutral cholesterol ester hydrolase 1	NCEH1	7	7	20.8	17.616	0.923721			26269000	29385000	NaN	48124000	31317000	44218000
Q96S97	Myeloid-associated differentiation marker	MYADM	4	4	17.7	24.089	0.922257			205120000	151760000	253720000	123950000	172980000	119860000
P13489	Ribonuclease inhibitor	RNH1	4	4	9.8	46.799	0.913034			45526000	41131000	NaN	NaN	48867000	50669000
P08133	Annexin A6	ANXA6	78	78	83.2	323.31	0.90863			43484999680	39572000768	34137999360	45732999168	42515001344	53588000768
Q16720	Plasma membrane calcium-transporting ATPase 3	ATP2B3	38	22	33.7	119.16	0.908401			225160000	194610000	174300000	207800000	259260000	267050000
P51991	Heterogeneous nuclear ribonucleoprotein A3	HNRNPA3	7	7	22	34.25	0.901604			88896000	80871000	57509000	46120000	61959000	57486000
O43633	Charged multivesicular body protein 2a	CHMP2A	4	4	14.4	3.4567	0.899775			66443000	55413000	NaN	54196000	51551000	50380000
P09211	Glutathione S-transferase P	GSTP1	11	11	69.5	323.31	0.899481			640809984	560350016	781379968	767889984	770430016	968739968
P42261	Glutamate receptor 1	GRIA1	12	7	13.9	21.425	0.890026			81926000	61800000	NaN	NaN	48942000	35610000
Q01813	ATP-dependent 6-phosphofructokinase, platelet type	PFKP	16	12	24.1	217.78	0.881451			150390000	122970000	175440000	175120000	176120000	194840000
P07108	Acyl-CoA-binding protein	DBI	9	9	90.8	77.117	0.880417			436849984	218120000	182920000	434369984	411070016	442929984
O14531	Dihydropyrimidinase-related protein 4	DPYSL4	7	7	16.6	18.405	0.879799			43950000	41936000	NaN	60630000	50106000	47483000
P22061	Protein-L-isoaspartate(D-aspartate) O-methyltransferase	PCMT1	8	8	29.5	35.645	0.875248			309830016	294649984	354240000	383540000	330510016	408980000
P07954	Fumarate hydratase, mitochondrial	FH	4	4	11.2	15.583	0.870194			44954000	41232000	NaN	NaN	24200000	33560000
Q9P2U8	Vesicular glutamate transporter 2	SLC17A6	4	3	7.9	12.484	0.868083			38975000	23854000	NaN	NaN	17668000	13624000
Q8TB96	T-cell immunomodulatory protein	ITFG1	7	7	12.7	32.888	0.864793			54711000	66237000	NaN	NaN	46710000	48436000
Q9NVA2	Septin-11	2021-09-11	27	15	57.6	323.31	0.85985			811900032	749990016	902720000	1177600000	825249984	1124700032
Q9H1V8	Sodium-dependent neutral amino acid transporter SLC6A17	SLC6A17	7	7	11	56.101	0.859818			327860000	223860000	145480000	60324000	159390000	134450000
Q9UI15	Transgelin-3	TAGLN3	14	13	66.8	76.623	0.859196			372360000	359100000	460729984	484910016	426710016	488340000
Q71DI3;Q16695;P84243;P68431;Q6NXT2	Histone H3.2;Histone H3.1t;Histone H3.3;Histone H3.1;Histone H3.3C	HIST2H3A;HIST3H3;H3F3A;HIST1H3A;H3F3C	5	2	25	7.6598	0.856877			640590016	832129984	NaN	612700032	310510016	391169984
Q9NQW7	Xaa-Pro aminopeptidase 1	XPNPEP1	6	6	14.1	14.118	0.852573			42092000	29059000	47449000	24139000	26176000	34033000
P54709	Sodium/potassium-transporting ATPase subunit beta-3	ATP1B3	15	15	43	65.93	0.841034			576560000	887160000	817369984	1152499968	835150016	1056000000
Q13557	Calcium/calmodulin-dependent protein kinase type II subunit delta	CAMK2D	9	5	23	48.047	0.840871			63045000	46996000	64782000	NaN	43629000	45177000
Q92597	Protein NDRG1	NDRG1	8	8	40.1	65.305	0.840222			90820000	164680000	110660000	154780000	225700000	153430000
P62318	Small nuclear ribonucleoprotein Sm D3	SNRPD3	2	2	15.1	5.0453	0.839554			19262000	16864000	NaN	NaN	15034000	15634000
Q07699	Sodium channel subunit beta-1	SCN1B	4	4	14.7	114.54	0.838138			27386000	33783000	NaN	36701000	53733000	39046000
P45880	Voltage-dependent anion-selective channel protein 2	VDAC2	9	9	42.2	91.995	0.834307			153720000	165460000	188180000	242580000	168760000	279990016
P27105	Erythrocyte band 7 integral membrane protein	STOM	22	22	63.9	323.31	0.830144			3247899904	3469799936	3143399936	2752499968	3280399872	2792399872
P40926	Malate dehydrogenase, mitochondrial	MDH2	14	14	52.7	180.07	0.829804			609489984	564089984	726350016	447249984	617609984	447670016
P02042	Hemoglobin subunit delta	HBD	12	5	78.2	51.496	0.829631			391960000	177540000	295649984	617000000	312369984	597000000
Q9Y6M5	Zinc transporter 1	SLC30A1	7	7	17.4	35.923	0.813985			132020000	186750000	170350000	121830000	111990000	150370000
P00915	Carbonic anhydrase 1	CA1	13	13	65.5	156.22	0.812936			374390016	268649984	451809984	771720000	369409984	667590016
Q09666	Neuroblast differentiation-associated protein AHNAK	AHNAK	79	79	30.6	271.32	0.810692			137230000	333880000	464649984	370700000	723729984	774889984
P52758	Ribonuclease UK114	HRSP12	4	4	38	31.184	0.810153			126910000	81235000	88811000	81124000	77048000	68057000
P53041	Serine/threonine-protein phosphatase 5	PPP5C	7	7	21	133.97	0.805291			61419000	66997000	60158000	62006000	80995000	88882000
P50395	Rab GDP dissociation inhibitor beta	GDI2	27	15	63.4	157.47	0.805029			357329984	332790016	340609984	466900000	336440000	443800000
O75347	Tubulin-specific chaperone A	TBCA	5	5	55.6	13.744	0.797855			42171000	39189000	NaN	38858000	30322000	28897000
O75110	Probable phospholipid-transporting ATPase IIA	ATP9A	14	14	17	70.846	0.794805			128000000	153350000	NaN	75194000	126630000	90694000
P11142	Heat shock cognate 71 kDa protein	HSPA8	41	30	66.7	323.31	0.790301			6395599872	5116899840	6727399936	6929200128	6833500160	7218899968
P12955	Xaa-Pro dipeptidase	PEPD	7	7	17	15.618	0.789937			36741000	28414000	NaN	NaN	44709000	41646000
P10599	Thioredoxin	TXN	5	5	42.9	14.285	0.787679			174570000	156360000	216140000	116640000	138710000	171840000
P09543	2,3-cyclic-nucleotide 3-phosphodiesterase	CNP	34	34	65.3	323.31	0.784952			3229299968	2667099904	2656499968	2527000064	2658700032	2231699968
P17302	Gap junction alpha-1 protein	GJA1	14	14	41.1	128.67	0.783462			529969984	390190016	441960000	573969984	475060000	598739968
Q14416	Metabotropic glutamate receptor 2	GRM2	5	5	4.5	8.1311	0.781427			49848000	32406000	NaN	NaN	25937000	24577000
P06753	Tropomyosin alpha-3 chain	TPM3	22	12	60.7	106.11	0.776085			771219968	687729984	646179968	769030016	751510016	773289984
Q9NU22	Midasin	MDN1	2	2	0.5	3.2613	0.775568			24995000	23533000	NaN	19806000	19744000	12584000
P49721	Proteasome subunit beta type-2	PSMB2	5	5	32.8	14.109	0.774903			40708000	40870000	54221000	NaN	27061000	38643000
P61970	Nuclear transport factor 2	NUTF2	3	3	29.9	7.8518	0.774379			79601000	65229000	NaN	NaN	87656000	91025000
P62760	Visinin-like protein 1	VSNL1	23	19	93.2	323.31	0.773993			5822900224	4953299968	4806099968	6359000064	5247799808	6851200000
O15144	Actin-related protein 2/3 complex subunit 2	ARPC2	12	12	40.7	30.605	0.770289			174280000	115040000	56138000	211310000	148400000	208330000
Q86XD5	Protein FAM131B	FAM131B	2	2	4.5	5.1041	0.768492			4701200	5887500	NaN	9862500	7208000	6070600
P41217	OX-2 membrane glycoprotein	CD200	6	6	27.3	36.021	0.766078			434920000	202900000	221450000	140540000	224190000	152840000
P62745	Rho-related GTP-binding protein RhoB	RHOB	14	12	68.4	40.887	0.76436			315040000	288790016	250370000	693929984	335160000	339649984
Q9NZT1	Calmodulin-like protein 5	CALML5	9	9	77.4	231.26	0.762974			309390016	390070016	201550000	235560000	139430000	212250000
P69905	Hemoglobin subunit alpha	HBA1	10	7	71.8	231.17	0.759532			15091000320	7581700096	9539999744	18712000512	11486999552	18072999936
P13796	Plastin-2	LCP1	4	3	10	9.704	0.756704			13539000	13997000	NaN	NaN	17569000	15018000
O60486	Plexin-C1	PLXNC1	7	7	6.7	14.368	0.755457			71444000	55719000	NaN	NaN	45459000	27395000
Q8N3J6	Cell adhesion molecule 2	CADM2	9	9	22.8	156.8	0.754056			266480000	463849984	455209984	731049984	578190016	429660000
Q9UM19	Hippocalcin-like protein 4	HPCAL4	14	10	71.7	69.255	0.752385			942969984	838569984	NaN	740830016	788190016	847529984
O95757	Heat shock 70 kDa protein 4L	HSPA4L	10	6	14.8	25.042	0.752382			21771000	22153000	25737000	53715000	43057000	21435000
P40121	Macrophage-capping protein	CAPG	6	6	27.9	38.847	0.750685			59347000	64972000	78367000	62361000	56479000	55169000
Q99719	Septin-5	2021-09-05	14	13	44.2	67.033	0.750431			191150000	181780000	342060000	366390016	303390016	302929984
P13473	Lysosome-associated membrane glycoprotein 2	LAMP2	3	3	7.1	7.2394	0.749041			66190000	47914000	NaN	NaN	39074000	41512000
P23634	Plasma membrane calcium-transporting ATPase 4	ATP2B4	47	26	39.9	323.31	0.747206			2174899968	1680800000	2019800064	2211699968	2151500032	2273600000
O75882	Attractin	ATRN	8	8	6.1	35.626	0.745749			84087000	58937000	NaN	NaN	37529000	50973000
Q9NQE9	Histidine triad nucleotide-binding protein 3	HINT3	8	8	47.8	76.784	0.744539			265170000	384310016	NaN	NaN	230030000	192180000
Q9UQM7	Calcium/calmodulin-dependent protein kinase type II subunit alpha	CAMK2A	17	14	40.8	196.2	0.739559			760940032	891960000	954520000	903720000	998910016	1180700032
P30043	Flavin reductase (NADPH)	BLVRB	2	2	11.7	6.635	0.738474			30927000	23840000	NaN	NaN	35756000	34850000
P61952	Guanine nucleotide-binding protein G(I)/G(S)/G(O) subunit gamma-11	GNG11	3	3	47.9	7.274	0.736899			22480000	20911000	NaN	NaN	27685000	44614000
P08758	Annexin A5	ANXA5	29	29	83.4	323.31	0.73269			9230699520	6543399936	11813999616	12597000192	10087999488	15438999552
P12429	Annexin A3	ANXA3	17	17	60.7	235.52	0.7307			335230016	478910016	289950016	403220000	526320000	493120000
P10636	Microtubule-associated protein tau	MAPT	21	21	27.2	183.01	0.729531			559670016	590110016	809420032	1316800000	681350016	869720000
Q53TN4	Cytochrome b reductase 1	CYBRD1	5	5	22	45.119	0.727136			55622000	97844000	103760000	150530000	91308000	135380000
P15104	Glutamine synthetase	GLUL	15	15	43.4	323.31	0.726765			760920000	569169984	486489984	959670016	594209984	1368300032
P42262	Glutamate receptor 2	GRIA2	15	7	20.6	47.196	0.726494			225890000	189160000	121440000	102550000	157980000	107130000
P04216	Thy-1 membrane glycoprotein	THY1	7	7	38.5	296.28	0.726344			29568999424	29038999552	16551999488	14488999936	18257999872	19641999360
P04083	Annexin A1	ANXA1	29	29	68.8	323.31	0.721956			3695300096	2380000000	3117900032	4113700096	3315699968	3988600064
P61006	Ras-related protein Rab-8A	RAB8A	7	3	36.2	33.283	0.721514			71854000	86573000	103360000	68511000	72223000	77083000
Q02252	Methylmalonate-semialdehyde dehydrogenase [acylating], mitochondrial	ALDH6A1	12	12	29.5	97.727	0.708969			66086000	54694000	NaN	69077000	68634000	65929000
Q13332	Receptor-type tyrosine-protein phosphatase S	PTPRS	16	8	11.1	114.96	0.70732			174520000	146390000	182490000	128050000	169470000	119320000
P78352	Disks large homolog 4	DLG4	11	11	22.9	48.343	0.706661			124030000	61586000	NaN	31604000	57318000	58801000
P32119	Peroxiredoxin-2	PRDX2	15	14	51	123.93	0.704539			1867200000	1606700032	1323699968	1785100032	1780800000	2167800064
P41250	Glycine--tRNA ligase	GARS	10	10	22.2	38.265	0.702976			33778000	34028000	47682000	NaN	29796000	29860000
P35613	Basigin	BSG	8	8	25.7	155.03	0.702608			2224800000	1704300032	1507200000	1408099968	1531200000	1534000000
P18124	60S ribosomal protein L7	RPL7	3	3	16.1	4.894	0.700636			24089000	22058000	NaN	NaN	19559000	13846000
Q96NN9	Apoptosis-inducing factor 3	AIFM3	9	9	16.5	25.443	0.699472			NaN	103710000	66159000	43375000	73876000	45897000
Q14847	LIM and SH3 domain protein 1	LASP1	4	4	17.6	18.167	0.698916			39540000	46388000	NaN	65845000	61279000	44367000
Q9Y2Q0	Phospholipid-transporting ATPase IA	ATP8A1	25	24	26.4	160.26	0.696951			1053600000	568179968	505360000	472430016	509600000	431700000
O75061	Putative tyrosine-protein phosphatase auxilin	DNAJC6	7	7	10.1	16.059	0.696101			48480000	40483000	NaN	NaN	37527000	29039000
P41594	Metabotropic glutamate receptor 5	GRM5	10	10	8.3	17.437	0.688505			58151000	29573000	50727000	28405000	38284000	28329000
Q7Z3B1	Neuronal growth regulator 1	NEGR1	13	13	44.1	173.87	0.679645			271110016	212340000	342520000	190840000	263790000	137210000
P14550	Alcohol dehydrogenase [NADP(+)]	AKR1A1	10	10	36	24.47	0.677456			81433000	74422000	NaN	40909000	71578000	58211000
Q7Z6G3	N-terminal EF-hand calcium-binding protein 2	NECAB2	8	8	28	45.151	0.6761			100310000	65111000	NaN	NaN	55842000	53031000
P22748	Carbonic anhydrase 4	CA4	16	16	47.4	272.8	0.673515			3311200000	2773499904	1523399936	1607299968	1861299968	1607500032
P30626	Sorcin	SRI	11	11	39.4	55.691	0.673007			2084199936	1918099968	1760499968	2017500032	2044400000	2160300032
Q9NRQ2	Phospholipid scramblase 4	PLSCR4	5	5	22.8	29.585	0.671639			209950000	189990000	213700000	206740000	108440000	162310000
O94856	Neurofascin	NFASC	40	40	37.9	227.78	0.670996			1084000000	1229200000	1401299968	1040099968	1192400000	739190016
P43034	Platelet-activating factor acetylhydrolase IB subunit alpha	PAFAH1B1	15	15	43.4	94.768	0.668806			153610000	140460000	157400000	190180000	185920000	145110000
O00186	Syntaxin-binding protein 3	STXBP3	6	6	11	14.08	0.667838			24017000	23486000	NaN	NaN	31383000	25726000
P27338	Amine oxidase [flavin-containing] B	MAOB	15	13	32.5	142.94	0.664039			259100000	233840000	246260000	314049984	237790000	296480000
P55072	Transitional endoplasmic reticulum ATPase	VCP	49	49	59.3	323.31	0.662945			1965900032	2244999936	3243899904	3029199872	3079699968	2966799872
P54764	Ephrin type-A receptor 4	EPHA4	13	11	16.6	111.59	0.661162			186060000	357150016	262060000	433990016	308640000	332990016
Q8N608	Inactive dipeptidyl peptidase 10	DPP10	26	24	34.2	156.09	0.660028			817830016	460169984	548419968	717880000	740600000	841529984
Q99878;Q96KK5;Q9BTM1;Q16777;Q6FI13;P20671;P0C0S8	Histone H2A type 1-J;Histone H2A type 1-H;Histone H2A.J;Histone H2A type 2-C;Histone H2A type 2-A;Histone H2A type 1-D;Histone H2A type 1	HIST1H2AJ;HIST1H2AH;H2AFJ;HIST2H2AC;HIST2H2AA3;HIST1H2AD;HIST1H2AG	6	2	35.9	113.69	0.659927			758220032	972630016	678259968	301049984	688460032	672979968
Q13510	Acid ceramidase;Acid ceramidase subunit alpha;Acid ceramidase subunit beta	ASAH1	9	9	30.1	34.925	0.658993			151060000	280310016	114790000	53920000	130230000	125660000
Q9NQ66	1-phosphatidylinositol 4,5-bisphosphate phosphodiesterase beta-1	PLCB1	38	38	40	239.8	0.654242			411150016	480260000	264600000	491430016	418420000	809080000
Q96FN4	Copine-2	CPNE2	10	9	19.3	22.953	0.649946			93428000	76771000	NaN	NaN	67012000	73421000
Q16348	Solute carrier family 15 member 2	SLC15A2	9	9	10.3	30.004	0.649639			232490000	193600000	170710000	187620000	149420000	169650000
P63096	Guanine nucleotide-binding protein G(i) subunit alpha-1	GNAI1	30	13	66.9	295.16	0.648431			3350400000	2928000000	3546599936	3475699968	3447099904	4108000000
P31944	Caspase-14;Caspase-14 subunit p17, mature form;Caspase-14 subunit p10, mature form;Caspase-14 subunit p20, intermediate form;Caspase-14 subunit p8, intermediate form	CASP14	8	8	32.2	34.686	0.646727			70241000	143170000	NaN	34295000	71178000	66355000
P52209	6-phosphogluconate dehydrogenase, decarboxylating	PGD	14	14	31.7	34.871	0.642883			220640000	193850000	238110000	292000000	215160000	255890000
P26992	Ciliary neurotrophic factor receptor subunit alpha	CNTFR	3	3	16.9	14.427	0.64008			50188000	51607000	NaN	31628000	48776000	40947000
O00159	Unconventional myosin-Ic	MYO1C	6	6	6.8	14.75	0.638856			15609000	14987000	NaN	NaN	16520000	20341000
Q14108	Lysosome membrane protein 2	SCARB2	11	11	27.8	38.569	0.637841			205720000	169970000	175000000	155410000	183620000	146030000
Q9H0U4;Q92928	Ras-related protein Rab-1B;Putative Ras-related protein Rab-1C	RAB1B;RAB1C	15	9	77.6	323.31	0.636314			894230016	1253699968	1588499968	1423299968	1623399936	1594599936
P55268	Laminin subunit beta-2	LAMB2	26	26	18.5	129.39	0.635747			223510000	121130000	35827000	188730000	187110000	289960000
P26641	Elongation factor 1-gamma	EEF1G	7	7	19.9	45.249	0.633386			195250000	141660000	NaN	NaN	132210000	117000000
P00738;P00739	Haptoglobin;Haptoglobin alpha chain;Haptoglobin beta chain;Haptoglobin-related protein	HP;HPR	21	21	49.5	124.68	0.633074			203610000	262580000	797539968	615920000	1183100032	478310016
Q9UHG3	Prenylcysteine oxidase 1	PCYOX1	15	15	37.2	100.6	0.629957			169050000	235310000	202570000	220900000	219540000	284990016
P37235	Hippocalcin-like protein 1	HPCAL1	11	6	59.1	152.58	0.629452			834070016	519280000	840870016	391840000	591830016	629500032
O15394	Neural cell adhesion molecule 2	NCAM2	24	24	32.5	170.42	0.626399			495980000	565160000	442500000	438220000	488270016	376800000
Q68DU8	BTB/POZ domain-containing protein KCTD16	KCTD16	5	5	12.6	8.6814	0.625792			81131000	53923000	NaN	57992000	50294000	43981000
P01889	HLA class I histocompatibility antigen, B-7 alpha chain	HLA-B	6	3	27.3	37.163	0.621256			42568000	25632000	NaN	NaN	46613000	80174000
Q92930	Ras-related protein Rab-8B	RAB8B	6	2	32.4	43.471	0.619705			96917000	114270000	101670000	110630000	75927000	78132000
O75131	Copine-3	CPNE3	19	18	40.2	88.367	0.61923			597240000	567769984	211850000	656240000	616929984	725400000
P01860	Ig gamma-3 chain C region	IGHG3	12	3	36.6	24.685	0.615624			79899000	58685000	80682000	NaN	65747000	45461000
P08195	4F2 cell-surface antigen heavy chain	SLC3A2	24	24	39.2	323.31	0.611636			3028000000	1712999936	2243599872	1664999936	1964000000	1765100032
P13726	Tissue factor	F3	8	8	32.9	152.74	0.611157			575529984	429780000	340080000	148470000	301270016	442409984
P35579	Myosin-9	MYH9	14	11	9.1	89.608	0.611012			54936000	43707000	NaN	NaN	29679000	41616000
Q15907;P62491	Ras-related protein Rab-11B;Ras-related protein Rab-11A	RAB11B;RAB11A	13	13	50.9	89.505	0.609008			563299968	736270016	544240000	724179968	632060032	788400000
P00390	Glutathione reductase, mitochondrial	GSR	10	10	25.5	73.839	0.605317			157980000	139140000	146560000	130560000	142620000	142820000
Q9NTI2	Phospholipid-transporting ATPase IB	ATP8A2	4	3	4.5	8.4435	0.60506			298820000	190720000	NaN	NaN	162280000	169680000
P26012	Integrin beta-8	ITGB8	14	14	25	147.22	0.604894			325630016	249740000	261870000	177340000	287540000	216450000
Q9UHN6	Transmembrane protein 2	TMEM2	4	4	3.6	9.1479	0.604707			19017000	11915000	NaN	NaN	10451000	10198000
Q9UHQ4	B-cell receptor-associated protein 29	BCAP29	4	4	17	24.66	0.603728			80208000	114250000	94584000	103250000	64571000	51746000
O95196	Chondroitin sulfate proteoglycan 5	CSPG5	3	3	9.7	81.259	0.603442			263870000	224000000	NaN	177920000	177380000	242550000
P47870	Gamma-aminobutyric acid receptor subunit beta-2	GABRB2	10	2	21.3	45.177	0.601944			798849984	699790016	439089984	339009984	541630016	518140000
Q99653	Calcineurin B homologous protein 1	CHP1	6	6	45.6	38.976	0.60103			61537000	46958000	72178000	53074000	49430000	47053000
Q02790	Peptidyl-prolyl cis-trans isomerase FKBP4;Peptidyl-prolyl cis-trans isomerase FKBP4, N-terminally processed	FKBP4	9	9	24.2	33.316	0.599305			85129000	68307000	93282000	62835000	82750000	60718000
P13693	Translationally-controlled tumor protein	TPT1	5	5	29.7	98.168	0.594834			142060000	120630000	100920000	176260000	120800000	146110000
P13591	Neural cell adhesion molecule 1	NCAM1	33	33	48.4	323.31	0.59458			4706400256	3910000128	3245100032	2560100096	3952800000	3047099904
P36969	Phospholipid hydroperoxide glutathione peroxidase, mitochondrial	GPX4	10	10	49.2	60.804	0.594438			433049984	316550016	279140000	288780000	281470016	279220000
Q9UBL6	Copine-7	CPNE7	11	10	21.8	115.23	0.590123			102540000	121730000	NaN	104700000	61600000	88858000
Q9UJQ1	Lysosome-associated membrane glycoprotein 5	LAMP5	3	3	13.6	10.143	0.58991			47607000	56212000	NaN	NaN	45973000	34265000
P28070	Proteasome subunit beta type-4	PSMB4	8	8	41.3	118.71	0.589205			219860000	190170000	177870000	34702000	145900000	183760000
P61106	Ras-related protein Rab-14	RAB14	20	20	82.3	261.5	0.588451			522940000	766220032	947859968	866320000	883040000	1015800000
P29144	Tripeptidyl-peptidase 2	TPP2	10	10	10.9	24.227	0.588333			55215000	34431000	NaN	NaN	29995000	30261000
Q06124	Tyrosine-protein phosphatase non-receptor type 11	PTPN11	13	13	29.2	32.968	0.587458			93603000	76653000	NaN	NaN	108790000	95630000
P11169;Q8TDB8	Solute carrier family 2, facilitated glucose transporter member 3;Solute carrier family 2, facilitated glucose transporter member 14	SLC2A3;SLC2A14	7	7	16.1	84.781	0.583887			411689984	364220000	332260000	302750016	306340000	373780000
P22392;O60361	Nucleoside diphosphate kinase B;Putative nucleoside diphosphate kinase	NME2;NME2P1	13	8	84.2	197.83	0.583849			907120000	618860032	554710016	1009600000	714080000	875020032
Q9Y281	Cofilin-2	CFL2	8	4	59	65.173	0.58306			44185000	38338000	NaN	56034000	53298000	40990000
P63027	Vesicle-associated membrane protein 2	VAMP2	11	4	70.7	323.31	0.581237			3792100096	6318400000	4894799872	2487500032	4699400192	3925199872
O43854	EGF-like repeat and discoidin I-like domain-containing protein 3	EDIL3	10	10	29.2	43.077	0.580874			83073000	106100000	NaN	58364000	90365000	72588000
P07384	Calpain-1 catalytic subunit	CAPN1	15	15	23.8	34.792	0.580143			161020000	110820000	68470000	153440000	132860000	161870000
P48739	Phosphatidylinositol transfer protein beta isoform	PITPNB	13	11	53.1	38.378	0.576782			448329984	476280000	230980000	227830000	317880000	256350000
Q9H4M9	EH domain-containing protein 1	EHD1	23	12	40.3	155.04	0.576642			62582000	104290000	155410000	143870000	128400000	156320000
Q00610	Clathrin heavy chain 1	CLTC	81	66	53.5	323.31	0.576179			4617900032	2884300032	3806899968	2427200000	3891300096	2353400064
Q92558	Wiskott-Aldrich syndrome protein family member 1	WASF1	12	12	30.2	78.828	0.575245			91499000	286060000	177020000	228860000	238510000	329569984
Q01814	Plasma membrane calcium-transporting ATPase 2	ATP2B2	49	33	39.3	323.31	0.574692			2024600064	1769600000	2738899968	2706700032	2492900096	2434899968
P22897	Macrophage mannose receptor 1	MRC1	7	7	7.1	48.231	0.57419			20598000	39472000	NaN	41529000	NaN	68263000
Q9HAV0	Guanine nucleotide-binding protein subunit beta-4	GNB4	16	11	64.1	71.211	0.573808			300840000	278860000	211310000	238980000	414049984	399920000
Q01469	Fatty acid-binding protein, epidermal	FABP5	9	9	56.3	19.926	0.57351			229860000	145450000	NaN	NaN	133970000	122660000
P01116	GTPase KRas;GTPase KRas, N-terminally processed	KRAS	10	4	65.6	19.242	0.572345			274440000	369060000	334640000	336240000	371110016	401040000
P07099	Epoxide hydrolase 1	EPHX1	36	36	55.4	205.48	0.569107			1519900032	2344100096	1586300032	1708199936	1261900032	1396199936
P20338	Ras-related protein Rab-4A	RAB4A	6	5	37.6	39.419	0.567873			43195000	67383000	37383000	NaN	55641000	89161000
Q13683	Integrin alpha-7;Integrin alpha-7 heavy chain;Integrin alpha-7 light chain;Integrin alpha-7 70 kDa form	ITGA7	24	24	26.2	117.09	0.566346			493369984	423049984	323649984	501430016	436860000	512790016
P48637	Glutathione synthetase	GSS	5	5	14.1	51.09	0.56427			50522000	40225000	NaN	NaN	52783000	54324000
Q9H008	Phospholysine phosphohistidine inorganic pyrophosphate phosphatase	LHPP	4	4	13.7	10.989	0.564149			87666000	56280000	NaN	57352000	48299000	59514000
Q9GZM7	Tubulointerstitial nephritis antigen-like	TINAGL1	21	21	61.5	323.31	0.563807			4844199936	4166400000	2600900096	5445499904	3856100096	6025500160
O60359;Q9Y698	Voltage-dependent calcium channel gamma-3 subunit;Voltage-dependent calcium channel gamma-2 subunit	CACNG3;CACNG2	4	4	10.8	19.165	0.561267			98924000	59174000	NaN	71504000	48248000	43231000
P08237	ATP-dependent 6-phosphofructokinase, muscle type	PFKM	31	27	43.5	323.31	0.559812			485580000	890960000	1059200000	1113900032	873649984	1258499968
P28161	Glutathione S-transferase Mu 2	GSTM2	13	6	58.3	25.816	0.559668			125930000	75829000	NaN	58049000	79330000	79985000
Q8N335	Glycerol-3-phosphate dehydrogenase 1-like protein	GPD1L	6	6	18.5	12.734	0.558434			47440000	40003000	57269000	53603000	60936000	51464000
P07203	Glutathione peroxidase 1	GPX1	5	5	32.5	22.904	0.558155			78334000	57298000	NaN	99037000	71359000	83322000
P35611	Alpha-adducin	ADD1	17	15	31.6	67.817	0.556873			157370000	213520000	288580000	245470000	297929984	265130000
P01876	Ig alpha-1 chain C region	IGHA1	8	3	26.1	62.678	0.556465			243510000	189970000	174840000	86413000	254690000	94677000
P19440;A6NGU5;P36268	Gamma-glutamyltranspeptidase 1;Gamma-glutamyltranspeptidase 1 heavy chain;Gamma-glutamyltranspeptidase 1 light chain;Putative gamma-glutamyltranspeptidase 3;Putative gamma-glutamyltranspeptidase 3 heavy chain;Putative gamma-glutamyltranspeptidase 3 light chain;Inactive gamma-glutamyltranspeptidase 2	GGT1;GGT3P;GGT2	5	5	10	10.303	0.555078			38206000	29569000	NaN	34882000	42821000	42210000
P08575	Receptor-type tyrosine-protein phosphatase C	PTPRC	12	12	12.5	24.43	0.55448			94604000	57268000	NaN	26702000	54187000	60916000
P30419	Glycylpeptide N-tetradecanoyltransferase 1	NMT1	3	3	8.1	25.62	0.553668			21252000	16399000	NaN	NaN	11759000	16188000
Q9Y639	Neuroplastin	NPTN	15	15	37.9	105.49	0.550736			2299899904	2069900032	1599200000	1874800000	1744700032	1318700032
P12532	Creatine kinase U-type, mitochondrial	CKMT1A	6	6	19.2	15.075	0.550362			29389000	36005000	NaN	NaN	52614000	36739000
Q7Z6L0	Proline-rich transmembrane protein 2	PRRT2	8	8	46.2	154.31	0.548041			202310000	296769984	608609984	564969984	453310016	485180000
O15145	Actin-related protein 2/3 complex subunit 3	ARPC3	6	6	36.5	24.63	0.547678			65861000	65798000	NaN	64031000	83569000	91095000
O43157	Plexin-B1	PLXNB1	21	21	12.4	72.406	0.545296			78930000	179720000	94752000	204150000	138120000	135750000
P21266	Glutathione S-transferase Mu 3	GSTM3	15	14	68.9	70.687	0.544583			425340000	265430000	118010000	392960000	353140000	385169984
P16870	Carboxypeptidase E	CPE	6	6	19.1	9.7481	0.542795			17671000	18632000	NaN	NaN	37935000	20754000
A6NGN9	IgLON family member 5	IGLON5	9	9	34.2	130.69	0.541494			380820000	374030016	263330000	179530000	305390016	309350016
O95292	Vesicle-associated membrane protein-associated protein B/C	VAPB	2	2	12.8	11.57	0.537744			18038000	15913000	NaN	15885000	NaN	14395000
P62942	Peptidyl-prolyl cis-trans isomerase FKBP1A	FKBP1A	5	5	73.1	32.894	0.536084			185180000	90675000	109350000	139010000	215450000	153440000
P31949	Protein S100-A11;Protein S100-A11, N-terminally processed	S100A11	4	4	38.1	14.646	0.535056			54944000	83592000	NaN	NaN	83802000	119950000
P35080	Profilin-2	PFN2	7	7	42.9	36.004	0.534257			401929984	324750016	458360000	285960000	367649984	357289984
P68871	Hemoglobin subunit beta;LVV-hemorphin-7;Spinorphin	HBB	16	9	95.2	323.31	0.534131			23516999680	9554599936	18189000704	29550999552	15797999616	30428999680
O43865	Putative adenosylhomocysteinase 2	AHCYL1	15	8	31.5	92.036	0.530271			419300000	288830016	194260000	427390016	319169984	410720000
P20618	Proteasome subunit beta type-1	PSMB1	8	8	31.5	64.916	0.529272			160900000	123970000	156120000	124430000	103630000	149180000
P21554	Cannabinoid receptor 1	CNR1	2	2	4.7	3.3982	0.528117			17843000	29109000	24221000	41253000	29781000	22833000
P61266	Syntaxin-1B	STX1B	30	28	72.9	323.31	0.524015			9182300160	18976000000	12472000512	15818000384	16970000384	17283999744
P0DOX8;B9A064;P0CG04	Immunoglobulin lambda-like polypeptide 5;Ig lambda-1 chain C regions	IGLL5;IGLC1	4	2	26.4	94.074	0.523196			169270000	126970000	NaN	96588000	117790000	141710000
Q9NZN3	EH domain-containing protein 3	EHD3	24	11	47.9	75.576	0.522351			274729984	312340000	280630016	308809984	422940000	287760000
P51674	Neuronal membrane glycoprotein M6-a	GPM6A	15	15	31.3	323.31	0.521567			46735998976	80598999040	55003000832	105549996032	55967997952	84244996096
Q08431	Lactadherin;Lactadherin short form;Medin	MFGE8	18	18	60.7	195.64	0.521317			337910016	421510016	163870000	667569984	235690000	817009984
P55786	Puromycin-sensitive aminopeptidase	NPEPPS	37	37	39.4	215.12	0.520695			912430016	707720000	628230016	909640000	872540032	780729984
P17612	cAMP-dependent protein kinase catalytic subunit alpha	PRKACA	18	6	43.6	173.39	0.519689			384300000	449689984	370020000	394280000	445430016	514129984
Q9UQ16	Dynamin-3	DNM3	11	3	15	8.5049	0.518368			11519000	17195000	NaN	NaN	9600700	11357000
P05771	Protein kinase C beta type	PRKCB	12	7	18.8	91.222	0.518328			319500000	489489984	332550016	305560000	325840000	321080000
Q04760	Lactoylglutathione lyase	GLO1	8	8	40.8	19.783	0.516182			180180000	200900000	172660000	176690000	152980000	181070000
Q9UGT4	Sushi domain-containing protein 2	SUSD2	8	8	18	144.49	0.515649			117970000	110920000	NaN	114390000	79373000	98581000
P17252	Protein kinase C alpha type	PRKCA	22	16	30.7	176.98	0.514851			1551299968	1274200064	1152899968	1091699968	1281200000	1149200000
Q14894	Ketimine reductase mu-crystallin	CRYM	10	10	42.4	30.589	0.514751			255860000	126760000	309510016	106990000	169890000	180440000
O43581	Synaptotagmin-7	SYT7	22	22	48.9	117.6	0.513242			990259968	1108700032	745900032	770140032	753390016	894979968
P49773	Histidine triad nucleotide-binding protein 1	HINT1	9	9	77.8	43.565	0.512626			155750000	229960000	258870000	197960000	332390016	307889984
P16152	Carbonyl reductase [NADPH] 1	CBR1	9	7	39	219.44	0.509016			234880000	212160000	336729984	196250000	230070000	221710000
Q96FJ2	Dynein light chain 2, cytoplasmic	DYNLL2	6	4	64	144.96	0.508195			86798000	59900000	NaN	133560000	73570000	99268000
Q9H244	P2Y purinoceptor 12	P2RY12	5	5	13.5	7.7565	0.508166			151060000	59320000	NaN	NaN	39906000	57910000
Q00577	Transcriptional activator protein Pur-alpha	PURA	5	5	23.6	53.792	0.507139			41930000	38216000	NaN	NaN	46985000	41742000
P12111	Collagen alpha-3(VI) chain	COL6A3	51	51	17.4	323.31	0.506977			6608799744	5877700096	6698299904	6406499840	7317499904	6758799872
Q9Y2K9	Syntaxin-binding protein 5-like	STXBP5L	10	8	11.6	16.915	0.506719			41885000	55714000	NaN	NaN	37853000	41298000
P27348	14-3-3 protein theta	YWHAQ	13	8	43.3	97.526	0.505531			220960000	156300000	211050000	171180000	192420000	106880000
O75954	Tetraspanin-9	TSPAN9	2	2	10.9	6.6264	0.505415			35555000	30716000	NaN	NaN	26006000	30959000
Q8N573	Oxidation resistance protein 1	OXR1	18	18	28.9	75.986	0.502816			128540000	134890000	238470000	260670000	175740000	199560000
P37837	Transaldolase	TALDO1	9	9	27	26.246	0.502077			182150000	170130000	86814000	189020000	171730000	188570000
Q96F07	Cytoplasmic FMR1-interacting protein 2	CYFIP2	45	30	41.5	239.14	0.499036			520070016	1266000000	740499968	1295100032	840689984	1217100032
O95336	6-phosphogluconolactonase	PGLS	6	6	40.7	20.762	0.497003			27201000	25815000	NaN	26020000	37082000	31100000
Q13153	Serine/threonine-protein kinase PAK 1	PAK1	19	11	44.4	96.502	0.496669			153630000	130100000	155310000	184820000	147270000	154860000
Q9BPU6	Dihydropyrimidinase-related protein 5	DPYSL5	20	20	55.3	113.39	0.492779			321680000	380040000	181850000	381009984	334880000	376089984
P62854;Q5JNZ5	40S ribosomal protein S26;Putative 40S ribosomal protein S26-like 1	RPS26;RPS26P11	2	2	20.9	5.3771	0.492723			20574000	12658000	NaN	NaN	12570000	10560000
Q9H0E2	Toll-interacting protein	TOLLIP	4	4	14.6	8.0696	0.492506			100520000	67059000	NaN	NaN	62250000	63779000
P10412;P16403;P16402	Histone H1.4;Histone H1.2;Histone H1.3	HIST1H1E;HIST1H1C;HIST1H1D	7	7	26.5	63.34	0.490776			352700000	413200000	312680000	249250000	398280000	257150000
P30044	Peroxiredoxin-5, mitochondrial	PRDX5	6	6	32.2	19.666	0.490318			105380000	85603000	NaN	NaN	124790000	103750000
P78371	T-complex protein 1 subunit beta	CCT2	11	11	31.6	61.598	0.487169			96373000	49917000	128360000	57305000	76750000	50170000
Q15223	Nectin-1	PVRL1	3	3	9.9	49.82	0.48468			24950000	21023000	NaN	NaN	21226000	14822000
P21796	Voltage-dependent anion-selective channel protein 1	VDAC1	9	9	45.9	34.346	0.484366			100940000	158750000	198850000	216180000	147000000	224150000
Q6ZVX7	F-box only protein 50	NCCRP1	2	2	14.9	10.6	0.48353			26407000	53256000	NaN	NaN	22354000	25257000
Q9NVE4	Coiled-coil domain-containing protein 87	CCDC87	2	2	2.5	2.5539	0.482439			697470016	1069000000	NaN	117580000	628190016	648620032
P46926	Glucosamine-6-phosphate isomerase 1	GNPDA1	10	7	47.1	32.2	0.478878			98911000	79202000	115940000	136890000	98574000	109450000
Q14CZ8	Hepatocyte cell adhesion molecule	HEPACAM	12	12	40.1	162.59	0.477549			1231399936	1742499968	951750016	836360000	1222700032	1009500032
Q9NRV9	Heme-binding protein 1	HEBP1	4	4	33.3	26.142	0.476729			20055000	25778000	NaN	NaN	25491000	28938000
Q9NV96	Cell cycle control protein 50A	TMEM30A	14	14	45.7	323.31	0.476722			1102899968	786360000	391420000	414440000	613640000	454009984
Q15555	Microtubule-associated protein RP/EB family member 2	MAPRE2	7	6	31.8	8.4236	0.476641			24271000	26217000	NaN	NaN	26739000	40186000
P12277	Creatine kinase B-type	CKB	25	25	78.5	323.31	0.475545			2473400064	2495300096	3428199936	2911000064	3579099904	3055200000
P18433	Receptor-type tyrosine-protein phosphatase alpha	PTPRA	16	16	27.2	65.817	0.47131			104210000	154090000	196740000	102910000	142500000	108240000
Q9Y376	Calcium-binding protein 39	CAB39	7	5	21.1	12.693	0.470805			25307000	27903000	35742000	43542000	26215000	41173000
P62820	Ras-related protein Rab-1A	RAB1A	14	8	69.3	119.2	0.469756			290249984	284270016	373800000	301609984	378080000	408169984
Q92747	Actin-related protein 2/3 complex subunit 1A	ARPC1A	13	13	44.9	63.888	0.469153			150770000	153740000	102890000	159030000	141920000	165930000
P99999	Cytochrome c	CYCS	11	11	67.6	74.79	0.467023			405100000	427260000	102410000	63649000	179220000	219420000
P08238	Heat shock protein HSP 90-beta	HSP90AB1	32	12	39.5	117.36	0.466833			621350016	359860000	648870016	316260000	580750016	325049984
P17931	Galectin-3	LGALS3	6	6	28.4	21.159	0.466754			146860000	128420000	71887000	125170000	144690000	157110000
P35612	Beta-adducin	ADD2	7	5	15	14.116	0.465776			37829000	NaN	77584000	NaN	30769000	37875000
Q96CX2	BTB/POZ domain-containing protein KCTD12	KCTD12	7	7	27.7	29.946	0.46367			106080000	86154000	NaN	73262000	85509000	93258000
O14495	Lipid phosphate phosphohydrolase 3	PPAP2B	10	10	33.4	30.88	0.463613			359880000	280980000	353720000	271609984	346830016	256040000
Q9P2B2	Prostaglandin F2 receptor negative regulator	PTGFRN	6	6	7.3	12.247	0.463464			91672000	108280000	NaN	101640000	48845000	77006000
P48066	Sodium- and chloride-dependent GABA transporter 3	SLC6A11	6	5	10.1	8.2666	0.462423			95204000	49420000	95390000	70582000	61542000	45811000
Q15819	Ubiquitin-conjugating enzyme E2 variant 2	UBE2V2	6	3	56.6	49.759	0.460135			155850000	105300000	98428000	135240000	144410000	131830000
P02686	Myelin basic protein	MBP	12	12	34.2	56.721	0.458917			629059968	948060032	387180000	854369984	730430016	859550016
P18206	Vinculin	VCL	17	17	20.6	78.156	0.457493			89929000	101970000	111320000	128140000	117320000	95444000
P20073	Annexin A7	ANXA7	23	23	41.2	323.31	0.456601			1835399936	2287399936	2425600000	2350599936	2268800000	2557499904
O75436	Vacuolar protein sorting-associated protein 26A	VPS26A	4	4	13.8	9.7357	0.455019			30659000	38667000	NaN	NaN	29497000	30312000
Q8N8Y2	V-type proton ATPase subunit d 2	ATP6V0D2	3	3	5.4	62.512	0.453376			272560000	189080000	NaN	NaN	200820000	121830000
Q01995	Transgelin	TAGLN	13	13	55.7	55.451	0.453012			208970000	237280000	177830000	198430000	93822000	203690000
O75390	Citrate synthase, mitochondrial	CS	10	10	36.9	72.429	0.452425			92553000	104210000	101680000	95879000	156940000	106070000
Q9GZQ8;A6NCE7	Microtubule-associated proteins 1A/1B light chain 3B;Microtubule-associated proteins 1A/1B light chain 3 beta 2	MAP1LC3B;MAP1LC3B2	5	3	31.2	9.3938	0.452241			131360000	89966000	162880000	107940000	101870000	100950000
P27361	Mitogen-activated protein kinase 3	MAPK3	11	7	35.1	28.947	0.451199			73906000	73105000	58782000	63686000	92367000	81886000
P09493	Tropomyosin alpha-1 chain	TPM1	17	7	57.4	46.55	0.448431			170300000	158930000	NaN	75053000	130750000	166900000
Q9NYB9	Abl interactor 2	ABI2	9	4	16.4	73.93	0.448335			30807000	114170000	103440000	114830000	94118000	129700000
Q9NP72	Ras-related protein Rab-18	RAB18	11	11	63.6	51.881	0.448012			174990000	180620000	251100000	237840000	221490000	218160000
O14672	Disintegrin and metalloproteinase domain-containing protein 10	ADAM10	15	15	27.7	96.623	0.446768			265240000	300780000	102880000	284400000	278000000	298910016
Q14240;P60842	Eukaryotic initiation factor 4A-II;Eukaryotic initiation factor 4A-II, N-terminally processed;Eukaryotic initiation factor 4A-I	EIF4A2;EIF4A1	6	6	20.1	37.729	0.444382			49371000	38303000	NaN	NaN	49861000	51258000
P84085	ADP-ribosylation factor 5	ARF5	11	5	60	14.82	0.443733			78794000	65233000	NaN	NaN	58997000	66772000
P78417	Glutathione S-transferase omega-1	GSTO1	10	10	37.3	17.315	0.443714			111150000	91054000	NaN	132200000	101620000	113000000
P31689	DnaJ homolog subfamily A member 1	DNAJA1	6	6	24.7	10.552	0.443421			25553000	36095000	NaN	30512000	23662000	20359000
Q969P0	Immunoglobulin superfamily member 8	IGSF8	17	17	38.5	323.31	0.442791			3673499904	1973900032	2201400064	1380400000	2717100032	1821200000
P27824	Calnexin	CANX	7	7	18.4	27.233	0.442492			63316000	75586000	NaN	NaN	76739000	76792000
P78357	Contactin-associated protein 1	CNTNAP1	47	47	39.3	323.31	0.441314			3632100096	2458500096	3922400000	3641999872	3827599872	3948000000
Q9NZW5	MAGUK p55 subfamily member 6	MPP6	8	7	17.6	31.152	0.440478			43582000	69462000	NaN	67760000	88899000	58693000
O14936	Peripheral plasma membrane protein CASK	CASK	14	14	18.9	82.559	0.43919			52680000	85075000	98449000	109570000	81514000	93388000
Q9ULP9	TBC1 domain family member 24	TBC1D24	8	8	16.3	19.426	0.439033			32479000	35860000	NaN	43336000	32063000	46593000
P11216	Glycogen phosphorylase, brain form	PYGB	36	31	43.9	247.41	0.43859			571699968	581809984	954569984	845260032	726160000	897070016
P04792	Heat shock protein beta-1	HSPB1	11	11	61	138.07	0.437682			505129984	595249984	783910016	481929984	642350016	458120000
P32418	Sodium/calcium exchanger 1	SLC8A1	4	4	7.4	37.538	0.434191			86535000	82389000	NaN	69257000	89252000	56590000
P20020	Plasma membrane calcium-transporting ATPase 1	ATP2B1	35	13	31	66.51	0.434184			673689984	522609984	681699968	714780032	747689984	616849984
Q15700	Disks large homolog 2	DLG2	7	6	13.3	17.508	0.433769			29925000	19891000	NaN	NaN	30083000	31819000
Q14103	Heterogeneous nuclear ribonucleoprotein D0	HNRNPD	6	6	19.4	17.583	0.43362			37859000	32952000	NaN	33370000	34277000	32162000
P06241	Tyrosine-protein kinase Fyn	FYN	14	8	28.9	43.065	0.432154			123780000	115850000	55093000	105330000	140600000	121820000
P13716	Delta-aminolevulinic acid dehydratase	ALAD	5	5	21.2	14.668	0.428771			84727000	66112000	76049000	61740000	68074000	76303000
P53677	AP-3 complex subunit mu-2	AP3M2	7	7	22.2	11.305	0.428351			86061000	46988000	NaN	NaN	49303000	39303000
Q15365	Poly(rC)-binding protein 1	PCBP1	6	4	30.1	75.248	0.428161			61728000	38321000	NaN	84892000	62657000	49874000
P54920	Alpha-soluble NSF attachment protein	NAPA	21	16	77.6	301.05	0.425999			689249984	619830016	766179968	539070016	711920000	630230016
P29972	Aquaporin-1	AQP1	5	5	20.8	137.27	0.425404			140070000	76594000	NaN	75399000	94091000	72210000
Q9NZN4	EH domain-containing protein 2	EHD2	15	12	34.8	48.946	0.423129			105730000	96985000	89659000	123100000	86986000	126010000
Q02750	Dual specificity mitogen-activated protein kinase kinase 1	MAP2K1	10	10	29.8	32.057	0.423102			77991000	67188000	NaN	32225000	74718000	57447000
P61088;Q5JXB2	Ubiquitin-conjugating enzyme E2 N;Putative ubiquitin-conjugating enzyme E2 N-like	UBE2N;UBE2NL	11	11	65.8	67.732	0.422804			362600000	302080000	348900000	385640000	333200000	366400000
Q13554	Calcium/calmodulin-dependent protein kinase type II subunit beta	CAMK2B	12	6	24.3	120.14	0.422528			182320000	163230000	165480000	NaN	156510000	166600000
Q8ND76	Cyclin-Y	CCNY	7	7	23.8	45.067	0.422325			81001000	143900000	NaN	178630000	118540000	134980000
Q8IWA5	Choline transporter-like protein 2	SLC44A2	21	20	26.5	164.15	0.420697			1171600000	1386099968	446369984	1316300032	1112300032	1442200064
P41586	Pituitary adenylate cyclase-activating polypeptide type I receptor	ADCYAP1R1	3	3	7.3	8.0185	0.420252			41121000	32388000	NaN	NaN	34221000	25379000
P25311	Zinc-alpha-2-glycoprotein	AZGP1	6	6	28.2	17.575	0.420061			73986000	113630000	NaN	85019000	53632000	79507000
P08754	Guanine nucleotide-binding protein G(k) subunit alpha	GNAI3	24	13	58.5	237.41	0.41994			470980000	337060000	74252000	358460000	345120000	538400000
Q9NZ56	Formin-2	FMN2	4	4	3.7	9.5804	0.419879			25230000	32245000	NaN	NaN	38734000	30662000
Q14642	Type I inositol 1,4,5-trisphosphate 5-phosphatase	INPP5A	18	18	47.8	147.22	0.419577			273110016	295750016	242310000	304529984	261370000	311310016
Q9HD42	Charged multivesicular body protein 1a	CHMP1A	3	3	13.8	6.8188	0.419356			54005000	39615000	50239000	50447000	35949000	39464000
Q6PUV4	Complexin-2	CPLX2	8	8	53	24.55	0.41592			90451000	173550000	287710016	290670016	175110000	261610000
Q9H0Q3	FXYD domain-containing ion transport regulator 6	FXYD6	4	4	42.1	323.31	0.415591			406100000	232590000	735390016	374350016	283680000	225750000
Q9Y5K8	V-type proton ATPase subunit D	ATP6V1D	9	9	33.2	135.23	0.414206			188320000	106050000	214260000	134470000	143760000	114120000
P00387	NADH-cytochrome b5 reductase 3;NADH-cytochrome b5 reductase 3 membrane-bound form;NADH-cytochrome b5 reductase 3 soluble form	CYB5R3	10	10	37.2	55.099	0.413858			165830000	74581000	113900000	110170000	95029000	52042000
Q15041	ADP-ribosylation factor-like protein 6-interacting protein 1	ARL6IP1	3	3	14.8	7.254	0.412681			94561000	106630000	NaN	NaN	97237000	59362000
Q9HC38	Glyoxalase domain-containing protein 4	GLOD4	10	10	40.6	37.776	0.412651			78904000	65800000	124100000	128920000	102610000	90979000
P68363	Tubulin alpha-1B chain	TUBA1B	26	0	62.1	113.23	0.411941			2262899968	1361100032	2303200000	1183900032	1874099968	1680400000
Q8IWT1	Sodium channel subunit beta-4	SCN4B	3	3	15.8	9.2878	0.411373			21737000	21453000	45854000	32622000	32172000	45233000
P28072	Proteasome subunit beta type-6	PSMB6	4	4	29.7	18.476	0.410489			158350000	150320000	107950000	132080000	120490000	110620000
P05089	Arginase-1	ARG1	10	10	35.1	84.778	0.410481			106920000	145280000	NaN	96370000	73140000	130970000
Q08188	Protein-glutamine gamma-glutamyltransferase E;Protein-glutamine gamma-glutamyltransferase E 50 kDa catalytic chain;Protein-glutamine gamma-glutamyltransferase E 27 kDa non-catalytic chain	TGM3	8	8	15.2	25.816	0.409844			67546000	99841000	NaN	43432000	75174000	74105000
P11215	Integrin alpha-M	ITGAM	12	12	12.1	31.813	0.40928			104970000	75331000	NaN	NaN	82666000	44215000
Q96GW7	Brevican core protein	BCAN	19	18	23.6	156.37	0.408883			330569984	628310016	446240000	670889984	480200000	528500000
P61586	Transforming protein RhoA	RHOA	15	6	78.2	194.56	0.408719			1804800000	1602700032	1775299968	1961799936	1642499968	1942800000
Q9HCM2	Plexin-A4	PLXNA4	27	20	18.6	199.6	0.408486			345200000	482980000	194130000	409969984	357849984	499750016
P00450	Ceruloplasmin	CP	6	6	7.3	14.013	0.40667			39089000	27559000	NaN	NaN	27951000	26234000
Q8IZS8	Voltage-dependent calcium channel subunit alpha-2/delta-3;Voltage-dependent calcium channel subunit alpha-2-3;Voltage-dependent calcium channel subunit delta-3	CACNA2D3	17	17	18	49.922	0.405384			154730000	118880000	NaN	48041000	128920000	116320000
Q9Y2A7	Nck-associated protein 1	NCKAP1	50	49	47.3	323.31	0.405108			517649984	1148899968	976529984	1228600064	852440000	1204600064
Q92734	Protein TFG	TFG	6	6	19.8	32.753	0.404065			123080000	113640000	NaN	67663000	119980000	104420000
Q99726	Zinc transporter 3	SLC30A3	4	4	8.8	13.53	0.403348			334550016	180280000	89728000	NaN	129680000	85838000
P31146	Coronin-1A	CORO1A	7	7	21.3	41.836	0.402436			84297000	66888000	NaN	75801000	118770000	83958000
P61224;A6NIZ1	Ras-related protein Rap-1b;Ras-related protein Rap-1b-like protein	RAP1B	12	2	62.5	208.08	0.401556			1155100032	1313200000	1256899968	1294800000	1238800000	1352400000
P08247	Synaptophysin	SYP	7	7	29.7	113.14	0.400115			10364000256	5725599744	4638199808	4465099776	6660800000	4161999872
O94973	AP-2 complex subunit alpha-2	AP2A2	22	16	31.6	223.92	0.399604			249990000	154930000	204850000	235480000	218880000	229120000
Q05193	Dynamin-1	DNM1	27	17	34.8	323.31	0.398787			154020000	170090000	438920000	288809984	412209984	266980000
P0DMV9;P0DMV8	Heat shock 70 kDa protein 1B;Heat shock 70 kDa protein 1A	HSPA1B;HSPA1A	27	15	47.7	323.31	0.398442			808060032	920579968	1592800000	1234599936	1534599936	1175900032
P17600	Synapsin-1	SYN1	24	22	43.8	323.31	0.398148			2082599936	1835800064	2820999936	2463300096	2312000000	2811399936
O60669	Monocarboxylate transporter 2	SLC16A7	2	2	3.6	2.908	0.398091			19880000	19174000	NaN	NaN	10392000	19152000
Q99250	Sodium channel protein type 2 subunit alpha	SCN2A	8	8	4.5	17.715	0.39794			61306000	41360000	NaN	NaN	43704000	36782000
P63104	14-3-3 protein zeta/delta	YWHAZ	23	19	75.1	323.31	0.397794			3849100032	2259000064	3296999936	2778099968	2884600064	2117299968
P48163	NADP-dependent malic enzyme	ME1	8	8	21.5	17.143	0.397512			35328000	27185000	NaN	43226000	35873000	30729000
P28907	ADP-ribosyl cyclase/cyclic ADP-ribose hydrolase 1	CD38	3	3	11.7	10.804	0.397471			80794000	18132000	NaN	NaN	18290000	16376000
Q9Y490	Talin-1	TLN1	18	12	9	20.828	0.396926			33813000	38629000	NaN	39480000	35639000	45244000
P24666	Low molecular weight phosphotyrosine protein phosphatase	ACP1	4	4	27.8	8.7601	0.394549			13694000	20473000	NaN	18476000	20318000	19589000
P23763	Vesicle-associated membrane protein 1	VAMP1	9	5	71.2	167.75	0.392228			137800000	368489984	383609984	357020000	454060000	319300000
P49419	Alpha-aminoadipic semialdehyde dehydrogenase	ALDH7A1	15	15	37.1	55.04	0.391607			220170000	238540000	130160000	289300000	190700000	231780000
P78356	Phosphatidylinositol 5-phosphate 4-kinase type-2 beta	PIP4K2B	5	3	13.9	22.419	0.391503			31431000	32314000	NaN	NaN	49378000	32188000
Q16853	Membrane primary amine oxidase	AOC3	12	12	19.9	42.287	0.391428			224570000	110990000	NaN	149330000	30900000	117530000
P59768	Guanine nucleotide-binding protein G(I)/G(S)/G(O) subunit gamma-2	GNG2	3	3	49.3	10.039	0.389607			52728000	62443000	NaN	173730000	74630000	53950000
P21291	Cysteine and glycine-rich protein 1	CSRP1	5	5	35.8	201.43	0.389008			133910000	138820000	215170000	204140000	168210000	182630000
P13639	Elongation factor 2	EEF2	15	15	19.3	45.646	0.386723			125700000	84076000	NaN	76305000	100800000	83549000
P07858	Cathepsin B;Cathepsin B light chain;Cathepsin B heavy chain	CTSB	3	3	13	4.4775	0.384905			56018000	50599000	NaN	NaN	52594000	31504000
Q14344	Guanine nucleotide-binding protein subunit alpha-13	GNA13	16	16	52.8	105.24	0.384097			334249984	491990016	167410000	420880000	377700000	412680000
Q96AC1	Fermitin family homolog 2	FERMT2	16	16	35.3	63.963	0.383923			126640000	125530000	NaN	90929000	106420000	135400000
Q8IZP0	Abl interactor 1	ABI1	10	5	20.1	59.806	0.383606			77784000	223410000	NaN	142550000	220160000	272969984
O43491	Band 4.1-like protein 2	EPB41L2	22	18	25.8	79.849	0.383408			115730000	131800000	NaN	189530000	126070000	129990000
Q16555	Dihydropyrimidinase-related protein 2	DPYSL2	39	35	75.7	323.31	0.383348			17194999808	13084000256	20750000128	17209999360	21098000384	19177000960
P41222	Prostaglandin-H2 D-isomerase	PTGDS	5	5	42.6	175.28	0.383241			176090000	244550000	327540000	342180000	233940000	315700000
P13798	Acylamino-acid-releasing enzyme	APEH	7	7	13.3	22.793	0.382529			59548000	45219000	NaN	NaN	39551000	48173000
P00367;P49448	Glutamate dehydrogenase 1, mitochondrial;Glutamate dehydrogenase 2, mitochondrial	GLUD1;GLUD2	24	24	44.3	161.01	0.378628			799129984	631190016	949299968	701180032	777929984	601020032
Q96QK1	Vacuolar protein sorting-associated protein 35	VPS35	14	14	22.2	98.845	0.375794			128790000	166600000	223400000	187810000	207750000	190020000
P46821	Microtubule-associated protein 1B;MAP1B heavy chain;MAP1 light chain LC1	MAP1B	45	44	24.4	323.31	0.373308			1175399936	878510016	897800000	956329984	1108999936	1181100032
P18669	Phosphoglycerate mutase 1	PGAM1	16	10	73.6	300.6	0.373256			2018599936	1109500032	1299600000	863560000	1627900032	1033200000
P49407	Beta-arrestin-1	ARRB1	4	4	13.2	4.5434	0.368269			37506000	34422000	NaN	NaN	36117000	46474000
Q15369	Transcription elongation factor B polypeptide 1	TCEB1	4	4	35.7	35.679	0.367837			48341000	25760000	NaN	NaN	26074000	25697000
P28838	Cytosol aminopeptidase	LAP3	18	18	40.1	74.325	0.367704			220820000	192780000	NaN	249900000	203300000	222530000
P41732	Tetraspanin-7	TSPAN7	4	4	13.7	224.35	0.367483			2708499968	5293799936	4194099968	5280699904	4517899776	4332899840
P16112	Aggrecan core protein;Aggrecan core protein 2	ACAN	17	17	6.8	111.63	0.365411			556040000	1409299968	1232700032	1385400064	1015299968	1585600000
Q8N9N7	Leucine-rich repeat-containing protein 57	LRRC57	11	11	49	144.44	0.365221			115710000	135860000	244580000	197040000	189260000	187500000
Q00765	Receptor expression-enhancing protein 5	REEP5	5	5	20.1	54.453	0.364409			215650000	183160000	197010000	189390000	268710016	206740000
Q99798	Aconitate hydratase, mitochondrial	ACO2	25	25	40.9	142.23	0.364391			461060000	357670016	476969984	374240000	456400000	323489984
Q9Y3E7	Charged multivesicular body protein 3	CHMP3	4	4	19.4	12.146	0.364093			86702000	48544000	NaN	NaN	55446000	39361000
Q96P63	Serpin B12	SERPINB12	8	8	26.7	26.221	0.363595			48237000	85937000	NaN	NaN	30921000	58218000
Q9C040	Tripartite motif-containing protein 2	TRIM2	11	11	23	96.178	0.361622			102680000	74136000	145830000	83863000	94946000	82842000
Q15257	Serine/threonine-protein phosphatase 2A activator	PPP2R4	9	9	25.7	42.5	0.361384			97163000	59274000	NaN	NaN	68132000	45687000
Q9NUP9	Protein lin-7 homolog C	LIN7C	7	3	41.1	14.751	0.360841			66237000	132730000	NaN	NaN	149100000	119390000
Q9GZP4	PITH domain-containing protein 1	PITHD1	6	6	38.9	34.001	0.359054			102450000	110750000	137520000	82948000	107840000	120840000
P09497	Clathrin light chain B	CLTB	8	8	31.9	24.399	0.358899			115380000	64869000	NaN	69443000	82650000	56784000
O95452	Gap junction beta-6 protein	GJB6	3	3	18	17.524	0.357605			43966000	95716000	81042000	47979000	56975000	65105000
P10301	Ras-related protein R-Ras	RRAS	10	7	52.3	186.85	0.357568			143860000	218570000	253520000	225040000	214210000	263400000
Q9Y277	Voltage-dependent anion-selective channel protein 3	VDAC3	6	6	26.5	49.419	0.355764			60275000	67047000	85754000	84246000	65645000	90275000
P55209	Nucleosome assembly protein 1-like 1	NAP1L1	5	3	13.3	8.2738	0.355449			50903000	46851000	59934000	53676000	56721000	56860000
O00410	Importin-5	IPO5	10	10	11.6	22.325	0.354666			32126000	24625000	NaN	14251000	25637000	28093000
P49758	Regulator of G-protein signaling 6	RGS6	9	7	18.6	15.924	0.353742			31087000	49308000	NaN	47274000	39702000	56968000
Q12765	Secernin-1	SCRN1	11	11	35.7	35.777	0.351504			211010000	147000000	156260000	179670000	207180000	177570000
P56199	Integrin alpha-1	ITGA1	22	22	21.1	156.22	0.350029			549640000	707209984	483670016	645299968	569089984	708329984
Q9H3Z4	DnaJ homolog subfamily C member 5	DNAJC5	9	9	59.1	234.48	0.349685			1252199936	850540032	927769984	945550016	1271000064	1194400000
O75964	ATP synthase subunit g, mitochondrial	ATP5L	2	2	23.3	5.6595	0.347628			19808000	11385000	NaN	13570000	8366000	NaN
Q8WUD1	Ras-related protein Rab-2B	RAB2B	12	4	65.3	26.484	0.347504			26557000	32882000	NaN	NaN	29718000	47697000
P67936	Tropomyosin alpha-4 chain	TPM4	18	8	54	33.456	0.345597			79928000	62510000	NaN	100090000	80103000	68363000
P14618	Pyruvate kinase PKM	PKM	45	45	79.3	323.31	0.344132			9744199680	7683899904	14179999744	11500999680	11681999872	12368000000
Q8NFZ8	Cell adhesion molecule 4	CADM4	8	8	24	40.801	0.342656			145020000	109320000	155400000	105730000	143280000	114630000
O00478;P78410;O00481	Butyrophilin subfamily 3 member A3;Butyrophilin subfamily 3 member A2;Butyrophilin subfamily 3 member A1	BTN3A3;BTN3A2;BTN3A1	4	4	7.9	7.9181	0.341926			44854000	26813000	44309000	NaN	29333000	32955000
P01023	Alpha-2-macroglobulin	A2M	31	31	28.8	189.56	0.340776			603539968	321600000	415729984	400620000	303049984	400400000
P05107	Integrin beta-2	ITGB2	13	13	23.1	67.19	0.340508			152010000	121730000	131150000	NaN	137670000	104660000
P02679	Fibrinogen gamma chain	FGG	12	12	30.9	58.745	0.337361			182570000	105930000	97816000	119680000	371980000	120390000
P62913	60S ribosomal protein L11	RPL11	3	3	18.5	11.75	0.337249			28696000	18102000	NaN	NaN	19576000	17185000
Q9Y6I3	Epsin-1	EPN1	4	4	8.7	11.272	0.336061			75043000	56369000	NaN	NaN	80894000	69916000
Q13303	Voltage-gated potassium channel subunit beta-2	KCNAB2	10	10	36.2	27.544	0.333462			107060000	122680000	146430000	171170000	110950000	147990000
P28482	Mitogen-activated protein kinase 1	MAPK1	18	14	52.5	193.06	0.332918			731740032	493030016	218220000	498180000	573830016	668840000
P68371	Tubulin beta-4B chain	TUBB4B	29	2	66.1	323.31	0.332778			6195999744	3675399936	4112199936	4325799936	6104800256	5612599808
Q9Y4F1	FERM, RhoGEF and pleckstrin domain-containing protein 1	FARP1	16	16	19.5	71.689	0.331751			91195000	83145000	82901000	93789000	50440000	83404000
Q5T749	Keratinocyte proline-rich protein	KPRP	2	2	2.8	1.8497	0.331077			32789000	115040000	NaN	NaN	32613000	37499000
Q16775	Hydroxyacylglutathione hydrolase, mitochondrial	HAGH	11	11	45.8	94.048	0.330042			389230016	281800000	207470000	371220000	256720000	419100000
P24534	Elongation factor 1-beta	EEF1B2	2	2	8.4	4.6291	0.329493			33134000	19630000	NaN	26220000	20674000	15141000
P40123	Adenylyl cyclase-associated protein 2	CAP2	7	6	14.3	19.366	0.32698			48216000	44881000	NaN	52442000	56027000	43753000
Q92598	Heat shock protein 105 kDa	HSPH1	28	25	35.8	323.31	0.326389			357960000	354900000	478689984	445670016	424480000	409270016
O60939	Sodium channel subunit beta-2	SCN2B	8	8	43.3	56.922	0.326322			397470016	219960000	228700000	183980000	300060000	203330000
P09936	Ubiquitin carboxyl-terminal hydrolase isozyme L1	UCHL1	17	17	76.7	189.53	0.325281			3649200128	2684800000	2778299904	1627900032	4474399744	1622599936
P35241	Radixin	RDX	39	22	58.8	121.06	0.323927			263790000	762129984	231400000	498790016	470020000	485169984
P00352	Retinal dehydrogenase 1	ALDH1A1	8	6	20	26.818	0.323782			60647000	37715000	NaN	55227000	50145000	64599000
Q765P7	MTSS1-like protein	MTSS1L	3	3	5.9	27.222	0.323038			32906000	49759000	NaN	NaN	29341000	36939000
P10155	60 kDa SS-A/Ro ribonucleoprotein	TROVE2	3	3	6.1	7.2306	0.322081			222620000	212390000	NaN	214740000	223340000	313780000
Q9UPR5	Sodium/calcium exchanger 2	SLC8A2	11	11	17.8	97.486	0.321767			308280000	353880000	273040000	223660000	355830016	259210000
Q9NS86	LanC-like protein 2	LANCL2	11	11	29.3	67.066	0.320011			132070000	198950000	266730000	305580000	172000000	247480000
Q13740	CD166 antigen	ALCAM	9	9	20.1	63.717	0.318799			108200000	82752000	106110000	121490000	75246000	63050000
Q13642	Four and a half LIM domains protein 1	FHL1	4	4	15.8	17.385	0.316868			80868000	72076000	NaN	NaN	78611000	82512000
P11047	Laminin subunit gamma-1	LAMC1	17	17	14.5	210.08	0.316857			340969984	298689984	116620000	330729984	222020000	387440000
P07948	Tyrosine-protein kinase Lyn	LYN	8	6	18.8	24.748	0.315938			38581000	38772000	54592000	76299000	48472000	37999000
P29966	Myristoylated alanine-rich C-kinase substrate	MARCKS	10	10	42.5	227.58	0.313264			222150000	297489984	333030016	301070016	394360000	270670016
Q99963	Endophilin-A3	SH3GL3	7	7	29.4	30.884	0.312384			62916000	41208000	NaN	64463000	63455000	50412000
O60883	Prosaposin receptor GPR37L1	GPR37L1	10	10	22	61.086	0.312158			1910099968	2451200000	3495399936	1087299968	2391600128	2855699968
Q16864	V-type proton ATPase subunit F	ATP6V1F	5	5	49.6	17.964	0.311431			90592000	72118000	NaN	91535000	95621000	78894000
Q15286	Ras-related protein Rab-35	RAB35	12	11	63.7	46.472	0.311208			179310000	277780000	329540000	323860000	313670016	253450000
P17987	T-complex protein 1 subunit alpha	TCP1	5	5	12.2	10.605	0.310994			37324000	36223000	NaN	NaN	37219000	31481000
P32004	Neural cell adhesion molecule L1	L1CAM	20	20	20.1	76.505	0.308985			105010000	121180000	198470000	130230000	135120000	80315000
P68133;P68032;P63267;P62736	Actin, alpha skeletal muscle;Actin, alpha cardiac muscle 1;Actin, gamma-enteric smooth muscle;Actin, aortic smooth muscle	ACTA1;ACTC1;ACTG2;ACTA2	19	4	42.2	51.16	0.308973			349200000	378660000	730550016	573089984	530310016	542009984
O00533	Neural cell adhesion molecule L1-like protein;Processed neural cell adhesion molecule L1-like protein	CHL1	12	12	15	33.518	0.308645			122360000	120620000	NaN	92452000	118670000	123920000
P09619	Platelet-derived growth factor receptor beta	PDGFRB	10	10	7.4	17.344	0.306633			48044000	82048000	NaN	50928000	60052000	49003000
O75663	TIP41-like protein	TIPRL	6	6	26.1	20.544	0.304553			64191000	61741000	NaN	NaN	62452000	61206000
Q9BSA4	Protein tweety homolog 2	TTYH2	4	4	9	7.6794	0.304018			77660000	102130000	66690000	79916000	70836000	69488000
O76054	SEC14-like protein 2	SEC14L2	9	9	28	14.309	0.303995			49943000	47197000	41214000	NaN	47993000	49386000
P53985	Monocarboxylate transporter 1	SLC16A1	7	7	14.6	65.477	0.303092			123130000	254190000	121240000	176840000	167900000	230040000
P49418	Amphiphysin	AMPH	22	20	37.8	323.31	0.302551			429790016	367809984	634060032	581539968	638569984	425000000
O75874	Isocitrate dehydrogenase [NADP] cytoplasmic	IDH1	11	10	31.9	29.943	0.301899			45560000	36695000	NaN	65130000	44295000	38898000
Q9Y2J0	Rabphilin-3A	RPH3A	12	11	24.2	42.84	0.301083			118250000	107000000	101710000	102810000	113280000	95219000
O00429	Dynamin-1-like protein	DNM1L	14	14	28.3	46.532	0.299541			130880000	91574000	151950000	88849000	132060000	101960000
Q9P0K1	Disintegrin and metalloproteinase domain-containing protein 22	ADAM22	4	4	6.5	4.4385	0.299148			25843000	28340000	NaN	NaN	28509000	15892000
P35237	Serpin B6	SERPINB6	12	12	44.7	73.994	0.298216			96488000	109470000	194580000	129870000	106000000	87028000
O00560	Syntenin-1	SDCBP	8	8	37.2	82.073	0.297323			237320000	328280000	368729984	298120000	259000000	274670016
Q00169	Phosphatidylinositol transfer protein alpha isoform	PITPNA	24	22	76.3	296.69	0.297264			1309100032	1225400064	1054800000	964849984	1316999936	1037200000
Q8N126	Cell adhesion molecule 3	CADM3	17	17	52.8	323.31	0.296854			868630016	875740032	928800000	716579968	1102099968	600579968
Q9UK41	Vacuolar protein sorting-associated protein 28 homolog	VPS28	5	5	31.7	46.779	0.296031			19575000	27109000	NaN	NaN	16180000	22561000
P61601	Neurocalcin-delta	NCALD	10	7	66.3	70.917	0.295942			352889984	271540000	375089984	202840000	316720000	360680000
P22626	Heterogeneous nuclear ribonucleoproteins A2/B1	HNRNPA2B1	10	10	27.2	44.909	0.295653			78743000	107750000	64552000	54552000	90972000	69727000
Q15121	Astrocytic phosphoprotein PEA-15	PEA15	7	7	58.5	13.793	0.294274			79785000	62242000	NaN	190520000	80730000	62128000
Q14203	Dynactin subunit 1	DCTN1	9	9	8.4	40.305	0.294202			90506000	24943000	30064000	23937000	38627000	29051000
O15075	Serine/threonine-protein kinase DCLK1	DCLK1	5	5	8.6	20.692	0.291787			60371000	28438000	NaN	27318000	34674000	37814000
Q8WWI5	Choline transporter-like protein 1	SLC44A1	15	15	21.8	116.56	0.291096			498910016	487340000	367780000	333840000	392369984	493820000
P22676	Calretinin	CALB2	11	10	43.2	25.126	0.290492			117480000	59090000	NaN	58672000	68968000	77336000
P04271	Protein S100-B	S100B	3	3	40.2	44.971	0.288641			715449984	303240000	NaN	NaN	282460000	377100000
P80404	4-aminobutyrate aminotransferase, mitochondrial	ABAT	5	5	10.8	11.182	0.288352			50415000	40656000	NaN	NaN	44912000	35591000
Q00325	Phosphate carrier protein, mitochondrial	SLC25A3	11	11	30.9	34.817	0.28808			125910000	94815000	NaN	156400000	90861000	166560000
Q16543	Hsp90 co-chaperone Cdc37;Hsp90 co-chaperone Cdc37, N-terminally processed	CDC37	8	8	23.3	67.814	0.287386			78518000	70956000	84728000	86514000	58143000	71745000
O60861	Growth arrest-specific protein 7	GAS7	10	10	24.8	85.695	0.287331			123500000	120100000	117310000	124270000	112480000	148460000
O14964	Hepatocyte growth factor-regulated tyrosine kinase substrate	HGS	6	6	7.2	7.5847	0.286749			25033000	25922000	NaN	25505000	25469000	27458000
Q08380	Galectin-3-binding protein	LGALS3BP	3	3	6.7	6.5252	0.286279			13926000	14647000	NaN	15022000	NaN	9408900
P68366	Tubulin alpha-4A chain	TUBA4A	27	7	63.6	323.31	0.284768			5529099776	3725400064	6274999808	5818100224	5787400192	5376699904
Q14195	Dihydropyrimidinase-related protein 3	DPYSL3	25	20	62.1	287.28	0.284529			816220032	645939968	757350016	598520000	796320000	666380032
Q12860	Contactin-1	CNTN1	58	58	57.6	323.31	0.284129			7952300032	7117899776	7913200128	7883599872	8575300096	7440000000
Q8NC96	Adaptin ear-binding coat-associated protein 1	NECAP1	5	5	19.6	9.9194	0.283993			42937000	31557000	NaN	33185000	33217000	35052000
Q9Y4G6	Talin-2	TLN2	24	18	11.4	151.83	0.283157			101370000	86557000	NaN	50347000	92633000	96370000
Q04917	14-3-3 protein eta	YWHAH	15	13	54.9	72.169	0.282207			467670016	240920000	425289984	262820000	413390016	255860000
O00764	Pyridoxal kinase	PDXK	6	6	39.4	219.64	0.279708			66734000	58349000	65679000	55401000	73828000	80344000
O15540	Fatty acid-binding protein, brain	FABP7	7	7	62.1	69.732	0.279429			395200000	244760000	277969984	296300000	321350016	402520000
P02787	Serotransferrin	TF	21	21	32.7	133.35	0.278834			359830016	174600000	NaN	218180000	139650000	244750000
P01040	Cystatin-A;Cystatin-A, N-terminally processed	CSTA	4	4	58.2	9.9181	0.278421			51476000	80784000	NaN	NaN	40719000	63264000
O00154	Cytosolic acyl coenzyme A thioester hydrolase	ACOT7	10	10	33.9	93.232	0.278359			292150016	186730000	312840000	241960000	226520000	221500000
Q9UGV2	Protein NDRG3	NDRG3	6	6	23.2	85.307	0.278326			79737000	49709000	NaN	73873000	72703000	68162000
P04259	Keratin, type II cytoskeletal 6B	KRT6B	53	4	66.5	21.057	0.277849			63039000	214160000	NaN	NaN	75932000	70194000
O60888	Protein CutA	CUTA	3	3	30.7	11.181	0.277749			34119000	28668000	NaN	NaN	30020000	46713000
Q8N3E9	1-phosphatidylinositol 4,5-bisphosphate phosphodiesterase delta-3	PLCD3	9	9	15.2	44.202	0.277445			42956000	32572000	NaN	NaN	43514000	40024000
P02689	Myelin P2 protein	PMP2	5	4	30.3	9.5759	0.277431			99647000	87160000	26322000	47101000	35452000	54805000
Q9UQB8	Brain-specific angiogenesis inhibitor 1-associated protein 2	BAIAP2	8	8	19.6	42.841	0.277226			77620000	54854000	NaN	50241000	68294000	55866000
Q9UBI6	Guanine nucleotide-binding protein G(I)/G(S)/G(O) subunit gamma-12	GNG12	3	3	36.1	6.002	0.276088			31909000	49492000	NaN	62331000	59398000	32890000
P23381	Tryptophan--tRNA ligase, cytoplasmic;T1-TrpRS;T2-TrpRS	WARS	14	14	38.9	122.24	0.275819			158830000	122830000	85842000	168490000	113510000	135500000
P30153	Serine/threonine-protein phosphatase 2A 65 kDa regulatory subunit A alpha isoform	PPP2R1A	13	10	28.2	43.472	0.275201			124430000	100430000	NaN	66500000	132690000	89219000
P28066	Proteasome subunit alpha type-5	PSMA5	7	7	40.7	48.904	0.273489			129110000	126400000	NaN	179800000	108970000	160940000
P84095	Rho-related GTP-binding protein RhoG	RHOG	6	5	40.3	47.289	0.27263			91956000	94986000	131510000	115140000	125290000	103230000
Q12846	Syntaxin-4	STX4	8	8	32.3	38.092	0.272416			102620000	190910000	166250000	136260000	140650000	113000000
P16144	Integrin beta-4	ITGB4	21	21	15.8	154.73	0.271963			379710016	182880000	231040000	296180000	282680000	297480000
P11766	Alcohol dehydrogenase class-3	ADH5	9	9	28.1	41.625	0.271947			127080000	127640000	217790000	227140000	154850000	156740000
P53990	IST1 homolog	IST1	5	5	10.7	13.543	0.271114			40657000	31489000	NaN	NaN	50292000	35229000
O14494	Lipid phosphate phosphohydrolase 1	PPAP2A	2	2	10.2	8.7525	0.270662			61545000	68521000	NaN	NaN	51997000	66492000
P60033	CD81 antigen	CD81	3	3	18.6	323.31	0.269477			291249984	155700000	NaN	159830000	160210000	216320000
P11021	78 kDa glucose-regulated protein	HSPA5	22	21	41.6	120.24	0.26904			145570000	236150000	280990016	195400000	192090000	171600000
Q96CW1	AP-2 complex subunit mu	AP2M1	17	17	44.8	71.456	0.269027			441510016	327990016	169850000	261270000	426480000	426030016
Q16799	Reticulon-1	RTN1	8	8	13.4	28.106	0.268764			635379968	406040000	438500000	361240000	534729984	407070016
P01834	Ig kappa chain C region	IGKC	6	1	79.4	311.24	0.268559			364950016	266510000	362630016	251140000	396220000	242040000
P52895	Aldo-keto reductase family 1 member C2	AKR1C2	6	3	22.3	39.622	0.266756			23696000	16988000	NaN	17336000	23457000	39884000
Q93034	Cullin-5	CUL5	7	7	10.8	9.4291	0.266255			27205000	24772000	NaN	NaN	26312000	22291000
P61978	Heterogeneous nuclear ribonucleoprotein K	HNRNPK	8	8	27	24.926	0.265613			66298000	51946000	NaN	NaN	73660000	59292000
Q9UJC5	SH3 domain-binding glutamic acid-rich-like protein 2	SH3BGRL2	3	3	43.9	8.8762	0.265182			37986000	39262000	NaN	NaN	37832000	44376000
P14625	Endoplasmin	HSP90B1	13	11	20.9	29.964	0.265081			50977000	62588000	NaN	57476000	54440000	44341000
Q05586	Glutamate receptor ionotropic, NMDA 1	GRIN1	7	7	8.4	21.763	0.264969			110770000	61252000	NaN	NaN	73239000	58473000
Q9GZV7	Hyaluronan and proteoglycan link protein 2	HAPLN2	21	21	52.9	323.31	0.264476			6903300096	9520000000	8157499904	7213799936	10664999936	9344300032
O95782	AP-2 complex subunit alpha-1	AP2A1	23	17	29.1	71.325	0.264172			357390016	275000000	168340000	226770000	334129984	370660000
O14810	Complexin-1	CPLX1	3	3	28.4	20.724	0.263915			47578000	48848000	74079000	58287000	58957000	67613000
Q13835	Plakophilin-1	PKP1	5	5	9.1	62.739	0.263723			41808000	60278000	NaN	45343000	29574000	54361000
P23297	Protein S100-A1	S100A1	7	7	58.5	104.28	0.262208			222080000	144740000	126210000	NaN	168720000	206510000
P07355;A6NMY6	Annexin A2;Putative annexin A2-like protein	ANXA2;ANXA2P2	42	42	86.4	323.31	0.261563			10412000256	10008000512	14563999744	11066999808	14330000384	12616999936
P07237	Protein disulfide-isomerase	P4HB	7	7	18.5	197.89	0.258595			33060000	45969000	NaN	49197000	40614000	40050000
P14415	Sodium/potassium-transporting ATPase subunit beta-2	ATP1B2	13	13	40.3	185.79	0.258456			4183800064	3482200064	2099200000	2593799936	3108499968	2483599872
O60493	Sorting nexin-3	SNX3	4	3	25.3	4.6211	0.258315			21840000	14036000	NaN	23273000	NaN	18692000
Q99829	Copine-1	CPNE1	5	5	7.1	5.7788	0.258179			29888000	22577000	NaN	NaN	26688000	17872000
Q08257	Quinone oxidoreductase	CRYZ	7	7	29.2	30.886	0.254734			65004000	56688000	86404000	78911000	81529000	65110000
Q14254	Flotillin-2	FLOT2	26	26	55.6	217.74	0.253742			356160000	360190016	465710016	361849984	655750016	377129984
P25705	ATP synthase subunit alpha, mitochondrial	ATP5A1	8	8	17.7	19.531	0.253133			32305000	35417000	NaN	37542000	46975000	30412000
O43426	Synaptojanin-1	SYNJ1	32	32	24.2	162.24	0.251893			633929984	492689984	499449984	469929984	482830016	567390016
Q01518	Adenylyl cyclase-associated protein 1	CAP1	14	13	36.8	90.754	0.250248			171490000	140490000	216620000	177440000	162860000	136780000
O95716	Ras-related protein Rab-3D	RAB3D	5	3	29.7	18.684	0.247091			220060000	256590000	541020032	345790016	341180000	447000000
P15531	Nucleoside diphosphate kinase A	NME1	11	6	70.4	35.423	0.246865			152490000	124760000	51103000	119310000	114670000	134120000
P21108;P60891;P11908	Ribose-phosphate pyrophosphokinase 3;Ribose-phosphate pyrophosphokinase 1;Ribose-phosphate pyrophosphokinase 2	PRPS1L1;PRPS1;PRPS2	2	2	9.4	12.617	0.246726			49763000	29988000	NaN	NaN	34763000	29984000
P05556	Integrin beta-1	ITGB1	23	23	35.6	116.36	0.245182			1388600064	1498899968	1547000064	1672199936	1345500032	1653400064
P02462	Collagen alpha-1(IV) chain;Arresten	COL4A1	11	9	7.8	323.31	0.244445			9519299584	8426100224	4028699904	10060000256	5526499840	11029000192
Q9ULB1;P58400	Neurexin-1;Neurexin-1-beta	NRXN1	5	2	4.7	39.55	0.244436			16842000	38938000	39174000	48043000	36244000	27017000
P49368	T-complex protein 1 subunit gamma	CCT3	11	11	33.2	46.661	0.243711			49544000	32717000	NaN	42036000	32252000	33681000
P63215	Guanine nucleotide-binding protein G(I)/G(S)/G(O) subunit gamma-3	GNG3	4	4	41.3	59.258	0.243486			55031000	136930000	143770000	99492000	167130000	123710000
Q9Y4C0	Neurexin-3	NRXN3	7	4	5.8	14.073	0.24344			23009000	20953000	NaN	NaN	22587000	18259000
Q8N9F7	Glycerophosphodiester phosphodiesterase domain-containing protein 1	GDPD1	3	3	15	11.668	0.242879			NaN	17210000	23278000	NaN	18421000	17733000
Q9P265	Disco-interacting protein 2 homolog B	DIP2B	11	10	9.7	27.422	0.241498			31286000	72219000	NaN	33684000	43106000	39972000
P50993	Sodium/potassium-transporting ATPase subunit alpha-2	ATP1A2	72	48	57.7	323.31	0.239856			5879300096	5794599936	6635400192	6236499968	5628299776	5853300224
P59998	Actin-related protein 2/3 complex subunit 4	ARPC4	5	5	38.1	7.5866	0.237971			76507000	64323000	99712000	78365000	88686000	90180000
Q9UBS5	Gamma-aminobutyric acid type B receptor subunit 1	GABBR1	18	18	18.6	105.08	0.235576			390140000	288870016	186890000	230310000	302990016	192100000
Q92820	Gamma-glutamyl hydrolase	GGH	3	3	11	12.671	0.235536			31607000	32984000	NaN	NaN	21310000	35218000
Q9UI40	Sodium/potassium/calcium exchanger 2	SLC24A2	4	4	7	5.6956	0.235471			21337000	29071000	NaN	22578000	22457000	NaN
Q9UFN0	Protein NipSnap homolog 3A	NIPSNAP3A	6	5	30.8	29.953	0.234781			37521000	26068000	NaN	36143000	25287000	21500000
Q9C0H2	Protein tweety homolog 3	TTYH3	6	6	13.4	65.375	0.232846			387550016	667550016	380590016	588400000	253650000	383440000
P36543	V-type proton ATPase subunit E 1	ATP6V1E1	14	14	60.2	107.72	0.232295			628990016	402860000	666860032	438300000	584169984	479080000
Q9BUT1	3-hydroxybutyrate dehydrogenase type 2	BDH2	7	7	36.3	96.112	0.232032			92469000	97183000	NaN	98726000	39116000	104230000
Q96KP4	Cytosolic non-specific dipeptidase	CNDP2	19	19	53.1	59.509	0.231776			218590000	222360000	317070016	241710000	336769984	251450000
P48065	Sodium- and chloride-dependent betaine transporter	SLC6A12	3	2	5.2	7.6841	0.230533			30516000	30756000	NaN	NaN	28015000	45998000
Q6P995	Protein FAM171B	FAM171B	7	7	12.1	45.698	0.229638			84395000	90839000	58183000	54128000	81145000	73487000
Q96FE5	Leucine-rich repeat and immunoglobulin-like domain-containing nogo receptor-interacting protein 1	LINGO1	4	4	5.8	29.843	0.228688			40794000	97057000	NaN	282809984	49080000	70641000
P21333	Filamin-A	FLNA	26	25	14	148.63	0.227516			192640000	163610000	129470000	156750000	166600000	197570000
Q13404	Ubiquitin-conjugating enzyme E2 variant 1	UBE2V1	5	2	44.9	4.2848	0.226672			38593000	27077000	NaN	NaN	34680000	37927000
Q9BQI5	SH3-containing GRB2-like protein 3-interacting protein 1	SGIP1	8	8	16.1	25.147	0.226275			61399000	41252000	NaN	52265000	41178000	43322000
P26038	Moesin	MSN	45	31	55.5	225.93	0.22578			668300032	1504099968	644830016	1231299968	848680000	1037100032
Q9Y3F4	Serine-threonine kinase receptor-associated protein	STRAP	4	4	17.4	17.663	0.225724			16018000	12802000	NaN	NaN	14952000	10604000
P04632	Calpain small subunit 1	CAPNS1	6	6	17.9	16.323	0.225663			51013000	44978000	82692000	83614000	53965000	62189000
P13611	Versican core protein	VCAN	33	33	8.4	323.31	0.224694			55675998208	103399997440	54295998464	56559001600	61326000128	62425001984
P04080	Cystatin-B	CSTB	4	4	55.1	49.547	0.224361			717129984	528190016	114980000	430630016	517580000	521289984
Q9H0R4	Haloacid dehalogenase-like hydrolase domain-containing protein 2	HDHD2	4	4	20.1	10.156	0.22423			42920000	33281000	NaN	NaN	41218000	40619000
Q9UMF0	Intercellular adhesion molecule 5	ICAM5	8	8	10.2	18.673	0.222265			81018000	50698000	NaN	NaN	63762000	44828000
P61604	10 kDa heat shock protein, mitochondrial	HSPE1	7	7	58.8	42.967	0.222128			124250000	129460000	171380000	168400000	120510000	99042000
Q13424	Alpha-1-syntrophin	SNTA1	15	14	40.6	103.72	0.222085			91560000	76603000	137730000	86062000	107560000	73415000
P61956;Q6EEV6	Small ubiquitin-related modifier 2;Small ubiquitin-related modifier 4	SUMO2;SUMO4	2	1	27.4	17.67	0.221397			51198000	43828000	NaN	47211000	54802000	47671000
Q9Y5L3	Ectonucleoside triphosphate diphosphohydrolase 2	ENTPD2	7	7	18.4	37.087	0.219634			212890000	174680000	141100000	164130000	96434000	212980000
Q99572	P2X purinoceptor 7	P2RX7	14	14	25.9	72.613	0.218797			447820000	160130000	37523000	257580000	119460000	325830016
P61163	Alpha-centractin	ACTR1A	8	5	34.3	20.284	0.217985			51230000	24620000	NaN	NaN	31670000	24937000
P62166	Neuronal calcium sensor 1	NCS1	9	9	52.6	23.626	0.217592			188930000	122810000	167880000	182100000	172430000	155920000
P05186	Alkaline phosphatase, tissue-nonspecific isozyme	ALPL	16	16	38	53.905	0.216988			209490000	205850000	93018000	197410000	134320000	263310000
P21397	Amine oxidase [flavin-containing] A	MAOA	7	5	13.3	7.9803	0.216645			33644000	45137000	31110000	32438000	38586000	30124000
Q9UQ49	Sialidase-3	NEU3	4	4	15.9	5.5392	0.214217			18878000	24339000	NaN	NaN	20907000	27463000
O95197	Reticulon-3	RTN3	2	2	2.2	10.548	0.208986			147400000	87163000	NaN	104200000	166510000	129860000
P30046;A6NHG4	D-dopachrome decarboxylase;D-dopachrome decarboxylase-like protein	DDT;DDTL	6	6	44.1	25.992	0.208628			53468000	46388000	NaN	40392000	57143000	86447000
Q5VTE0;P68104	Putative elongation factor 1-alpha-like 3;Elongation factor 1-alpha 1	EEF1A1P5;EEF1A1	16	8	46.8	26.452	0.208622			268849984	179040000	237470000	298100000	148620000	174340000
P43003	Excitatory amino acid transporter 1	SLC1A3	11	11	23.6	303.59	0.20693			1137600000	957630016	1499699968	823129984	1344000000	1083600000
P60983	Glia maturation factor beta	GMFB	7	7	50.7	22.225	0.206801			53947000	70889000	NaN	39198000	60093000	67863000
Q9P0L0	Vesicle-associated membrane protein-associated protein A	VAPA	7	7	36.1	43.801	0.205877			67616000	62566000	120620000	119960000	104080000	64041000
P05141	ADP/ATP translocase 2;ADP/ATP translocase 2, N-terminally processed	SLC25A5	5	2	17.4	10.908	0.204945			55575000	46749000	NaN	59933000	46988000	56740000
P10909	Clusterin;Clusterin beta chain;Clusterin alpha chain	CLU	9	9	25.2	58.65	0.204342			66001000	73614000	108610000	71677000	113010000	89536000
Q9BW30	Tubulin polymerization-promoting protein family member 3	TPPP3	6	6	38.6	97.83	0.203924			261600000	138970000	183660000	190840000	161050000	160300000
P29400	Collagen alpha-5(IV) chain	COL4A5	6	4	5.2	25.802	0.202256			43448000	NaN	49806000	NaN	40033000	47668000
P25786	Proteasome subunit alpha type-1	PSMA1	9	9	44.1	41.671	0.202049			176160000	162120000	198960000	201460000	159480000	207780000
Q8TEA8	D-tyrosyl-tRNA(Tyr) deacylase 1	DTD1	2	2	18.7	7.8736	0.20165			37846000	37639000	NaN	NaN	32567000	39317000
P36405	ADP-ribosylation factor-like protein 3	ARL3	5	5	35.7	26.515	0.200552			28633000	21726000	64612000	39950000	24947000	22578000
P07900	Heat shock protein HSP 90-alpha	HSP90AA1	41	25	48.4	323.31	0.200369			3436400128	2276199936	3168000000	2813299968	3007099904	2326700032
O75915	PRA1 family protein 3	ARL6IP5	5	5	25	45.437	0.199636			117280000	139250000	NaN	NaN	135150000	99008000
Q9H2X9	Solute carrier family 12 member 5	SLC12A5	11	8	12	175.51	0.199619			333380000	366049984	254750000	283889984	357020000	239700000
P02647	Apolipoprotein A-I;Proapolipoprotein A-I;Truncated apolipoprotein A-I	APOA1	10	10	40.1	52.298	0.199306			166500000	16222000	56573000	42216000	35092000	36138000
Q9UK22	F-box only protein 2	FBXO2	8	8	31.8	53.887	0.199287			248620000	157100000	NaN	179970000	187480000	173500000
P37802	Transgelin-2	TAGLN2	6	5	40.7	25.997	0.199042			50241000	35129000	NaN	59520000	36403000	49188000
P09429	High mobility group protein B1	HMGB1	7	6	30.7	19.105	0.198866			124930000	124860000	NaN	159430000	109850000	139100000
P09455	Retinol-binding protein 1	RBP1	3	3	27.4	10.126	0.197867			23834000	14769000	NaN	NaN	18521000	26501000
Q96AM1	Mas-related G-protein coupled receptor member F	MRGPRF	2	2	5.2	14.018	0.195297			32100000	66629000	NaN	NaN	37389000	123470000
P52943	Cysteine-rich protein 2	CRIP2	3	3	15.9	30.03	0.194046			NaN	19693000	24033000	22433000	23605000	NaN
P43007	Neutral amino acid transporter A	SLC1A4	7	7	19	120.8	0.193609			403129984	294969984	111850000	132350000	251740000	208020000
P08648	Integrin alpha-5;Integrin alpha-5 heavy chain;Integrin alpha-5 light chain	ITGA5	6	6	8.2	52.495	0.191848			23616000	43834000	NaN	37069000	30796000	43954000
Q10588	ADP-ribosyl cyclase/cyclic ADP-ribose hydrolase 2	BST1	7	7	28.6	29.537	0.191742			53551000	93823000	NaN	170070000	42846000	117920000
P25445	Tumor necrosis factor receptor superfamily member 6	FAS	2	2	6.9	10.449	0.191182			19490000	17026000	NaN	20208000	12097000	17997000
Q9UPY8	Microtubule-associated protein RP/EB family member 3	MAPRE3	10	8	43.1	60.445	0.190974			188270000	157130000	405169984	196070000	208170000	189850000
P21579	Synaptotagmin-1	SYT1	46	35	73.7	323.31	0.190311			13585999872	29781000192	22592999424	23136000000	20440000512	27946999808
Q9Y6R1	Electrogenic sodium bicarbonate cotransporter 1	SLC4A4	15	14	18	122.04	0.189937			449030016	332089984	77789000	263990000	301529984	327929984
Q14832	Metabotropic glutamate receptor 3	GRM3	10	10	15.1	50.902	0.189919			98006000	96220000	99617000	142420000	89228000	92495000
Q9NZM1	Myoferlin	MYOF	28	28	17.6	81.761	0.189644			163750000	163880000	69419000	93256000	163260000	214190000
Q96FQ6	Protein S100-A16	S100A16	3	3	35	9.7508	0.189411			41891000	45616000	40041000	NaN	45137000	42233000
P09104	Gamma-enolase	ENO2	32	29	80.2	323.31	0.188317			6997700096	6043599872	7846000128	6109400064	8315899904	7805100032
Q9NYI0	PH and SEC7 domain-containing protein 3	PSD3	8	8	9.4	30.161	0.188032			40249000	37612000	47896000	66211000	49237000	31232000
P02792	Ferritin light chain	FTL	8	8	43.4	93.978	0.187712			1363299968	1160400000	988019968	932019968	1215399936	1150700032
P16070	CD44 antigen	CD44	7	7	8	69.177	0.18566			185960000	119470000	124290000	162370000	123840000	178210000
Q9UNF0	Protein kinase C and casein kinase substrate in neurons protein 2	PACSIN2	8	7	16.3	13.93	0.184777			65535000	68013000	NaN	78110000	50350000	59059000
P08582	Melanotransferrin	MFI2	13	13	27	40.772	0.184418			126130000	74197000	NaN	81051000	96558000	84761000
O00264	Membrane-associated progesterone receptor component 1	PGRMC1	7	7	33.3	15.092	0.184316			50716000	35896000	NaN	43051000	96129000	34966000
P31946	14-3-3 protein beta/alpha;14-3-3 protein beta/alpha, N-terminally processed	YWHAB	20	13	65	323.31	0.183722			1030099968	604310016	799580032	720790016	871889984	604550016
Q12791	Calcium-activated potassium channel subunit alpha-1	KCNMA1	9	9	9.4	20.611	0.181765			77019000	44875000	NaN	NaN	52921000	49343000
O75955	Flotillin-1	FLOT1	21	21	60.4	293.85	0.181734			318440000	364160000	986310016	285310016	633699968	341380000
P31939	Bifunctional purine biosynthesis protein PURH;Phosphoribosylaminoimidazolecarboxamide formyltransferase;IMP cyclohydrolase	ATIC	8	8	18.9	10.965	0.181295			30058000	18240000	NaN	15606000	24329000	23111000
Q9Y696	Chloride intracellular channel protein 4	CLIC4	5	5	23.3	11.752	0.180759			63010000	43472000	57934000	73164000	45152000	62164000
P54652	Heat shock-related 70 kDa protein 2	HSPA2	20	9	33.3	56.767	0.179663			101150000	103590000	200560000	152900000	135230000	140260000
O75223	Gamma-glutamylcyclotransferase	GGCT	8	8	59.6	76.393	0.179594			96383000	111700000	68208000	119640000	75180000	108960000
P48147	Prolyl endopeptidase	PREP	17	17	35.5	57.878	0.179525			116150000	108690000	290520000	119880000	137260000	141400000
P84077;P61204	ADP-ribosylation factor 1;ADP-ribosylation factor 3	ARF1;ARF3	14	8	65.2	323.31	0.179074			2241200128	2025600000	2279099904	1520800000	2151000064	2539099904
Q5T5C0	Syntaxin-binding protein 5	STXBP5	19	17	23	76.521	0.178624			121150000	156290000	NaN	104660000	165150000	111770000
Q8WXS5	Voltage-dependent calcium channel gamma-8 subunit	CACNG8	3	3	12	24.904	0.178215			63083000	78946000	NaN	NaN	75029000	54475000
P36269	Gamma-glutamyltransferase 5;Gamma-glutamyltransferase 5 heavy chain;Gamma-glutamyltransferase 5 light chain	GGT5	6	6	13.5	20.92	0.177905			66436000	17683000	NaN	NaN	29597000	19738000
P05023	Sodium/potassium-transporting ATPase subunit alpha-1	ATP1A1	64	41	51.5	323.31	0.17774			11877000192	10165000192	9162399744	10999000064	10520000512	10645000192
Q9UL26	Ras-related protein Rab-22A	RAB22A	6	5	45.9	22.891	0.177279			52360000	37466000	96754000	58810000	50512000	42352000
Q96FC7	Phytanoyl-CoA hydroxylase-interacting protein-like	PHYHIPL	12	9	30.1	25.874	0.176868			173480000	120780000	NaN	139990000	127860000	138650000
Q9Y394	Dehydrogenase/reductase SDR family member 7	DHRS7	4	4	14.5	38.949	0.175451			37481000	102600000	NaN	46233000	55333000	54104000
Q9UNZ2	NSFL1 cofactor p47	NSFL1C	4	4	18.1	12.125	0.174735			44796000	27136000	NaN	NaN	48474000	34012000
O75368	SH3 domain-binding glutamic acid-rich-like protein	SH3BGRL	7	7	84.2	54.014	0.174651			159880000	115190000	173210000	146250000	171550000	152920000
P60174	Triosephosphate isomerase	TPI1	20	20	84.7	323.31	0.173483			2310599936	2282800128	3487899904	2896300032	3028900096	2569200128
P50995	Annexin A11	ANXA11	30	30	47.5	323.31	0.173049			3132499968	2723699968	3479200000	2918599936	3062400000	3007800064
P49591	Serine--tRNA ligase, cytoplasmic	SARS	10	10	25.9	18.117	0.173032			75120000	69077000	NaN	82711000	64630000	81310000
O43761	Synaptogyrin-3	SYNGR3	4	4	18.3	17.228	0.171453			181580000	173760000	NaN	217720000	188110000	75116000
P29218	Inositol monophosphatase 1	IMPA1	7	7	32.5	26.155	0.171026			137160000	97821000	84042000	77962000	138520000	146150000
Q9NRW7	Vacuolar protein sorting-associated protein 45	VPS45	2	2	4.4	1.8907	0.170047			10558000	13844000	NaN	NaN	13024000	12800000
P84074	Neuron-specific calcium-binding protein hippocalcin	HPCA	9	4	50.8	40.887	0.169844			95099000	57930000	NaN	NaN	69329000	62162000
Q14112	Nidogen-2	NID2	5	4	4.9	45.46	0.169779			67537000	36263000	NaN	40130000	39890000	52809000
P60953	Cell division control protein 42 homolog	CDC42	12	11	61.3	90.337	0.168008			766520000	999409984	1558000000	2004099968	1004899968	912150016
O94811	Tubulin polymerization-promoting protein	TPPP	16	16	68.9	323.31	0.167765			1241900032	1387500032	1696000000	1297500032	1637100032	1142499968
Q16143	Beta-synuclein	SNCB	7	4	44	70.331	0.167616			299889984	263140000	401790016	257350000	484300000	341790016
P60981	Destrin	DSTN	5	4	34.5	4.575	0.166547			137070000	72239000	NaN	NaN	128500000	105900000
P23468	Receptor-type tyrosine-protein phosphatase delta	PTPRD	13	5	11.5	15.652	0.166049			36112000	57861000	NaN	NaN	64554000	43360000
P00568	Adenylate kinase isoenzyme 1	AK1	13	13	62.9	44.045	0.166038			174010000	149770000	315049984	232080000	234430000	204840000
P00533	Epidermal growth factor receptor	EGFR	14	14	14	79.56	0.165967			98877000	103050000	85924000	108280000	98302000	90811000
P38606	V-type proton ATPase catalytic subunit A	ATP6V1A	37	37	81.8	323.31	0.164051			1531699968	1008700032	1800600064	1172099968	1499600000	1237600000
Q13813	Spectrin alpha chain, non-erythrocytic 1	SPTAN1	193	193	71.2	323.31	0.162489			8223000064	6921099776	8448600064	7360399872	8938900480	8148599808
O14745	Na(+)/H(+) exchange regulatory cofactor NHE-RF1	SLC9A3R1	36	36	81.8	323.31	0.16131			7358600192	17649000448	10739000320	11523999744	13553000448	12444000256
Q8NHW5;P05388	60S acidic ribosomal protein P0-like;60S acidic ribosomal protein P0	RPLP0P6;RPLP0	4	4	14.5	27.157	0.159976			28859000	20906000	NaN	NaN	29702000	13936000
Q08209	Serine/threonine-protein phosphatase 2B catalytic subunit alpha isoform	PPP3CA	20	12	47	176.77	0.15991			591960000	527150016	960840000	651270016	910990016	664040000
O95741	Copine-6	CPNE6	26	25	59.6	323.31	0.159684			1414000000	805529984	1309100032	1123399936	1105500032	949120000
Q9Y617	Phosphoserine aminotransferase	PSAT1	16	16	47	86.397	0.1593			277190016	233200000	374489984	241940000	300880000	273960000
P05129	Protein kinase C gamma type	PRKCG	12	11	17.6	95.584	0.158472			683480000	657649984	147680000	127400000	468120000	477470016
P16284	Platelet endothelial cell adhesion molecule	PECAM1	3	3	5.8	9.4262	0.15612			23695000	26484000	NaN	NaN	22600000	33238000
Q16623	Syntaxin-1A	STX1A	27	25	65.6	323.31	0.155543			5007200256	9799300096	5610800128	5669100032	6169399808	6064999936
Q8NG11	Tetraspanin-14	TSPAN14	2	2	10.4	8.5617	0.153272			42896000	41248000	NaN	NaN	40827000	42332000
P09382	Galectin-1	LGALS1	9	9	68.9	200.45	0.153271			430689984	404129984	852550016	576579968	532960000	653840000
P78559	Microtubule-associated protein 1A;MAP1A heavy chain;MAP1 light chain LC2	MAP1A	25	24	11.9	74.145	0.15279			171090000	105550000	NaN	177280000	123990000	146310000
P16389;P22001	Potassium voltage-gated channel subfamily A member 2;Potassium voltage-gated channel subfamily A member 3	KCNA2;KCNA3	7	2	15.6	19.011	0.152361			61986000	73697000	NaN	46877000	92739000	108660000
P48509	CD151 antigen	CD151	6	6	22.9	10.346	0.152341			68757000	85466000	43858000	186190000	32092000	84045000
P54289	Voltage-dependent calcium channel subunit alpha-2/delta-1;Voltage-dependent calcium channel subunit alpha-2-1;Voltage-dependent calcium channel subunit delta-1	CACNA2D1	31	31	37.7	323.31	0.152271			659240000	451670016	320310016	444820000	606550016	468100000
O60884	DnaJ homolog subfamily A member 2	DNAJA2	3	3	8.5	12.648	0.152236			23872000	28375000	NaN	34082000	21523000	17175000
Q9NZH0	G-protein coupled receptor family C group 5 member B	GPRC5B	4	4	10.7	15.507	0.151788			NaN	435820000	269240000	243040000	478350016	219700000
Q15149	Plectin	PLEC	60	60	16.1	160.03	0.151785			429520000	139310000	NaN	107350000	274449984	244570000
Q14019	Coactosin-like protein	COTL1	5	5	33.1	11.463	0.151333			72128000	59304000	84250000	109190000	44153000	52125000
P21283	V-type proton ATPase subunit C 1	ATP6V1C1	16	16	54.2	77.963	0.150629			344670016	213750000	95606000	208940000	216420000	246110000
Q96FZ7	Charged multivesicular body protein 6	CHMP6	3	3	18.4	37.671	0.150398			69557000	55058000	NaN	NaN	66967000	47926000
P15311	Ezrin	EZR	46	31	63.3	323.31	0.150218			1857299968	4649200128	2856300032	3008999936	2299599872	2552100096
P11217	Glycogen phosphorylase, muscle form	PYGM	21	16	27.2	48.701	0.149437			296710016	234350000	341769984	265540000	250410000	307220000
Q03135	Caveolin-1	CAV1	6	6	25.8	58.31	0.148764			763539968	861870016	530790016	641960000	727160000	930620032
P29992	Guanine nucleotide-binding protein subunit alpha-11	GNA11	14	7	51	52.168	0.148257			79853000	115270000	167630000	161700000	119380000	107340000
Q86Y82	Syntaxin-12	STX12	8	8	43.5	174.68	0.148144			114920000	187720000	135500000	172200000	170030000	123790000
Q01082	Spectrin beta chain, non-erythrocytic 1	SPTBN1	148	133	65.6	323.31	0.14791			6365400064	5234800128	6335399936	5811800064	6633699840	5993500160
P60520	Gamma-aminobutyric acid receptor-associated protein-like 2	GABARAPL2	8	8	59.8	16.282	0.147235			87295000	66606000	72214000	56329000	80185000	123830000
O43396	Thioredoxin-like protein 1	TXNL1	4	4	18.7	18.178	0.146717			26501000	20074000	NaN	28010000	21229000	24638000
P21589	5-nucleotidase	NT5E	25	25	48.4	323.31	0.146685			1124199936	1291800064	1706400000	1145100032	1425799936	1288999936
P48730;P49674	Casein kinase I isoform delta;Casein kinase I isoform epsilon	CSNK1D;CSNK1E	3	3	8.7	5.2239	0.145802			6660600	13645000	NaN	20221000	6731500	11480000
P49327	Fatty acid synthase;[Acyl-carrier-protein] S-acetyltransferase;[Acyl-carrier-protein] S-malonyltransferase;3-oxoacyl-[acyl-carrier-protein] synthase;3-oxoacyl-[acyl-carrier-protein] reductase;3-hydroxyacyl-[acyl-carrier-protein] dehydratase;Enoyl-[acyl-carrier-protein] reductase;Oleoyl-[acyl-carrier-protein] hydrolase	FASN	7	7	3.8	22.256	0.145457			39585000	13402000	NaN	NaN	19901000	16826000
Q9H4G4	Golgi-associated plant pathogenesis-related protein 1	GLIPR2	7	7	63.6	93.139	0.144578			294569984	215470000	176450000	206170000	224350000	202640000
P22694	cAMP-dependent protein kinase catalytic subunit beta	PRKACB	17	5	44.2	19.699	0.14405			58426000	70995000	NaN	33613000	77220000	68409000
P60660	Myosin light polypeptide 6	MYL6	5	5	40.4	18.423	0.14395			105650000	61017000	NaN	94161000	79893000	88757000
P10915	Hyaluronan and proteoglycan link protein 1	HAPLN1	26	25	59.3	323.31	0.143471			4639300096	10931000320	6359000064	9062700032	6576999936	7376799744
Q15843	NEDD8	NEDD8	2	2	23.5	7.2433	0.142474			38449000	36333000	NaN	25356000	49544000	62972000
Q92542	Nicastrin	NCSTN	8	8	14.5	70.467	0.141766			207810000	174980000	61723000	95294000	130400000	115430000
P39060	Collagen alpha-1(XVIII) chain;Endostatin	COL18A1	9	9	6.7	40.178	0.141677			83624000	83258000	NaN	165800000	49816000	121450000
P13073	Cytochrome c oxidase subunit 4 isoform 1, mitochondrial	COX4I1	6	6	35.5	8.5599	0.140359			45332000	31272000	NaN	34272000	25169000	45638000
Q13618	Cullin-3	CUL3	14	14	22	56.872	0.140051			67461000	54725000	NaN	61558000	57721000	72263000
P55327	Tumor protein D52	TPD52	4	4	25	10.677	0.136901			22863000	14755000	NaN	NaN	28142000	15940000
P23528	Cofilin-1	CFL1	12	8	69.3	220.44	0.13687			1294000000	824860032	1098599936	886680000	1180400000	939929984
P62937	Peptidyl-prolyl cis-trans isomerase A;Peptidyl-prolyl cis-trans isomerase A, N-terminally processed	PPIA	14	14	81.8	213.04	0.136004			4365799936	3078899968	3906299904	3438700032	3902599936	3461100032
P61160	Actin-related protein 2	ACTR2	11	11	31.5	50.582	0.13454			153330000	95347000	199000000	191950000	95534000	114190000
P51572	B-cell receptor-associated protein 31	BCAP31	8	8	34.6	36.379	0.134456			109660000	97073000	115250000	131600000	117680000	90535000
Q15435	Protein phosphatase 1 regulatory subunit 7	PPP1R7	13	13	41.7	64.172	0.134303			112000000	106550000	188820000	117620000	120320000	130000000
P11166	Solute carrier family 2, facilitated glucose transporter member 1	SLC2A1	9	9	15	92.045	0.133085			298580000	196220000	NaN	213650000	169610000	293800000
P63010	AP-2 complex subunit beta	AP2B1	36	22	44.2	223.95	0.132879			961900032	627809984	298729984	459300000	792940032	750040000
P62258	14-3-3 protein epsilon	YWHAE	22	20	68.6	269.53	0.132662			1809799936	1354300032	1573600000	1517699968	1755699968	1602099968
Q16653	Myelin-oligodendrocyte glycoprotein	MOG	14	14	42.9	176.13	0.132096			775560000	560190016	438240000	571510016	550880000	503849984
Q9ULU8	Calcium-dependent secretion activator 1	CADPS	11	11	12.1	33.024	0.131661			51405000	30666000	48237000	43126000	53875000	39951000
P29508	Serpin B3	SERPINB3	11	5	35.9	47.376	0.131482			42114000	147970000	NaN	NaN	68792000	55621000
O75051	Plexin-A2	PLXNA2	16	9	10	49.584	0.129315			32957000	43668000	NaN	48805000	33775000	39925000
P01024	Complement C3;Complement C3 beta chain;C3-beta-c;Complement C3 alpha chain;C3a anaphylatoxin;Acylation stimulating protein;Complement C3b alpha chain;Complement C3c alpha chain fragment 1;Complement C3dg fragment;Complement C3g fragment;Complement C3d fragment;Complement C3f fragment;Complement C3c alpha chain fragment 2	C3	9	9	6.3	14.187	0.127474			59579000	34143000	35307000	50193000	32401000	57273000
P08123	Collagen alpha-2(I) chain	COL1A2	4	4	5.6	35.859	0.125753			126010000	233820000	122070000	122440000	191370000	201500000
P06744	Glucose-6-phosphate isomerase	GPI	29	29	57.2	323.31	0.125728			4618599936	2485299968	2371099904	2126499968	3900900096	2453199872
Q9NTK5	Obg-like ATPase 1	OLA1	10	10	32.6	41.835	0.125423			99117000	75532000	116950000	113260000	89472000	71512000
P63208	S-phase kinase-associated protein 1	SKP1	6	6	47.2	59.7	0.125181			122780000	104980000	136060000	151530000	98308000	99853000
O00161	Synaptosomal-associated protein 23	SNAP23	9	9	39.8	64.562	0.124338			179120000	245940000	119490000	117910000	195990000	174830000
P60709;P63261	Actin, cytoplasmic 1;Actin, cytoplasmic 1, N-terminally processed;Actin, cytoplasmic 2;Actin, cytoplasmic 2, N-terminally processed	ACTB;ACTG1	29	14	77.1	323.31	0.124172			6911600128	6235599872	11770999808	7339100160	10519000064	8251899904
Q86VP6	Cullin-associated NEDD8-dissociated protein 1	CAND1	30	30	25.7	155.09	0.124142			416540000	329620000	551120000	446040000	447049984	441480000
P00918	Carbonic anhydrase 2	CA2	13	13	61.2	106.8	0.123891			427230016	286230016	454670016	410990016	385540000	292660000
P26006	Integrin alpha-3;Integrin alpha-3 heavy chain;Integrin alpha-3 light chain	ITGA3	13	13	15.2	36.687	0.123201			164140000	132500000	NaN	194780000	123600000	161860000
Q9H115	Beta-soluble NSF attachment protein	NAPB	24	19	82.2	323.31	0.122375			2904100096	2844600064	2412600064	2085600000	3608399872	3158200064
P17858	ATP-dependent 6-phosphofructokinase, liver type	PFKL	14	11	26.4	56.006	0.122059			79414000	91160000	NaN	91767000	90699000	61839000
P12110	Collagen alpha-2(VI) chain	COL6A2	30	30	26.1	323.31	0.12157			5480900096	4880799744	5692400128	5502400000	5797799936	5070799872
P63167	Dynein light chain 1, cytoplasmic	DYNLL1	6	4	64	81.805	0.12124			26845000	35695000	NaN	46830000	21884000	19957000
Q96DG6	Carboxymethylenebutenolidase homolog	CMBL	5	5	20.4	9.4102	0.120592			44082000	37840000	NaN	NaN	38591000	47287000
Q16658	Fascin	FSCN1	21	21	54.8	271.14	0.119944			658689984	447800000	362280000	383110016	550689984	412900000
Q9P2R3	Rabankyrin-5	ANKFY1	5	5	6.5	7.3375	0.11971			18106000	13534000	NaN	NaN	14061000	15632000
P38646	Stress-70 protein, mitochondrial	HSPA9	13	13	26.8	75.185	0.119256			175830000	124710000	165340000	178520000	161570000	142070000
Q9Y2J8	Protein-arginine deiminase type-2	PADI2	15	15	24.8	57.746	0.119167			177200000	113360000	32743000	113010000	74412000	131990000
P50502;Q8NFI4;Q8IZP2	Hsc70-interacting protein;Putative protein FAM10A5;Putative protein FAM10A4	ST13;ST13P5;ST13P4	7	7	22.5	35.611	0.118347			144780000	126600000	115950000	144880000	119770000	133040000
P04350	Tubulin beta-4A chain	TUBB4A	26	5	64.4	193.97	0.116658			528360000	429600000	440830016	280409984	742860032	648249984
Q9UL25	Ras-related protein Rab-21	RAB21	9	9	42.2	141.76	0.115242			141930000	158470000	158030000	177600000	134760000	161600000
P11233	Ras-related protein Ral-A	RALA	15	4	59.2	323.31	0.114087			846120000	861249984	913950016	774040000	1130400000	849420032
O60641	Clathrin coat assembly protein AP180	SNAP91	11	9	18.5	105.66	0.114069			1027600000	868729984	836350016	931420032	803510016	925520000
Q9P0K9	DOMON domain-containing protein FRRS1L	FRRS1L	3	3	12.8	7.7089	0.113163			36831000	80856000	NaN	NaN	56223000	39780000
P62987;P62979;P0CG47;P0CG48	Ubiquitin-60S ribosomal protein L40;Ubiquitin;60S ribosomal protein L40;Ubiquitin-40S ribosomal protein S27a;Ubiquitin;40S ribosomal protein S27a;Polyubiquitin-B;Ubiquitin;Polyubiquitin-C;Ubiquitin	UBA52;RPS27A;UBB;UBC	9	9	43	145.11	0.112886			2230000128	2552199936	2528800000	3367699968	2168900096	2260199936
P61020	Ras-related protein Rab-5B	RAB5B	7	4	47.9	135.19	0.112278			155470000	175400000	228730000	138590000	221430000	172420000
P23515	Oligodendrocyte-myelin glycoprotein	OMG	9	9	16.1	95.676	0.112119			1440899968	3460800000	884179968	1735800064	911430016	1822800000
Q4G0F5	Vacuolar protein sorting-associated protein 26B	VPS26B	6	6	19.6	15.181	0.112097			44764000	58806000	NaN	39851000	48275000	59222000
P09417	Dihydropteridine reductase	QDPR	13	13	59	174.44	0.111548			459680000	308670016	624529984	503470016	519969984	413350016
P68036	Ubiquitin-conjugating enzyme E2 L3	UBE2L3	5	5	53.2	130.15	0.110172			40709000	37744000	66124000	49609000	44888000	53953000
O75340	Programmed cell death protein 6	PDCD6	10	10	58.6	323.31	0.110073			844510016	922729984	774280000	890009984	661590016	921209984
Q9UBB6	Neurochondrin	NCDN	12	12	18.7	29.759	0.109974			65207000	56458000	179030000	90285000	102270000	99577000
Q13561	Dynactin subunit 2	DCTN2	4	4	12.2	13.057	0.109888			35704000	11123000	NaN	11568000	24841000	16971000
A8MVW0	Protein FAM171A2	FAM171A2	5	4	6.5	9.2486	0.109782			20200000	33543000	NaN	30812000	20057000	22592000
P16298	Serine/threonine-protein phosphatase 2B catalytic subunit beta isoform	PPP3CB	14	6	31.3	16.349	0.109109			38051000	32098000	NaN	49365000	30662000	33863000
Q8NHG7	Small VCP/p97-interacting protein	SVIP	3	3	33.8	18.713	0.108895			58887000	73738000	103220000	68144000	126810000	66068000
P43004	Excitatory amino acid transporter 2	SLC1A2	17	17	24.4	236.51	0.108476			1447299968	1488999936	1739000064	1689299968	1749400064	1379500032
O14807	Ras-related protein M-Ras	MRAS	11	11	54.8	21.456	0.108283			266280000	414500000	337200000	328600000	307169984	328120000
Q00688	Peptidyl-prolyl cis-trans isomerase FKBP3	FKBP3	3	3	15.2	8.6092	0.108252			26352000	24722000	NaN	NaN	23731000	29526000
P51148	Ras-related protein Rab-5C	RAB5C	9	6	55.6	210.27	0.107289			530489984	511409984	699150016	480440000	590800000	599449984
P50148	Guanine nucleotide-binding protein G(q) subunit alpha	GNAQ	22	16	67.4	154.08	0.106939			770520000	1016499968	1147000064	991699968	1015000000	785710016
P22735	Protein-glutamine gamma-glutamyltransferase K	TGM1	5	5	8.4	19.339	0.106882			24626000	46110000	NaN	NaN	29105000	31928000
Q96C19	EF-hand domain-containing protein D2	EFHD2	11	11	43.8	28.433	0.105475			140230000	92210000	119120000	107700000	122990000	130900000
O15484	Calpain-5	CAPN5	25	25	47	119.6	0.105052			706950016	586120000	431769984	769580032	425889984	666849984
Q8IXJ6	NAD-dependent protein deacetylase sirtuin-2	SIRT2	4	4	15.7	11.044	0.104464			39425000	42523000	51418000	NaN	44110000	47076000
Q9UHC6	Contactin-associated protein-like 2	CNTNAP2	10	10	12.4	72.097	0.103479			59282000	51458000	NaN	50375000	63620000	46870000
P26232	Catenin alpha-2	CTNNA2	28	28	41	179.1	0.102721			234250000	247250000	112300000	112650000	330720000	248160000
P81605	Dermcidin;Survival-promoting peptide;DCD-1	DCD	4	4	37.3	41.865	0.101233			237960000	225040000	67901000	154850000	75998000	202040000
P47755	F-actin-capping protein subunit alpha-2	CAPZA2	7	5	33.6	270.65	0.101112			78041000	58557000	116990000	118290000	69323000	49637000
Q13228	Selenium-binding protein 1	SELENBP1	15	15	49.2	61.62	0.100972			275240000	281900000	235030000	249970000	258750000	301990016
P28074	Proteasome subunit beta type-5	PSMB5	8	8	30.4	69.697	0.100883			203840000	158820000	228110000	238730000	143840000	184600000
P60880	Synaptosomal-associated protein 25	SNAP25	31	31	83	323.31	0.100681			12872999936	20438999040	12888000512	13240000512	17969999872	16568000512
P63241;Q9GZV4;Q6IS14	Eukaryotic translation initiation factor 5A-1;Eukaryotic translation initiation factor 5A-2;Eukaryotic translation initiation factor 5A-1-like	EIF5A;EIF5A2;EIF5AL1	5	5	40.3	19.275	0.0996707			33098000	35944000	NaN	NaN	40893000	25133000
Q52LD8	Raftlin-2	RFTN2	19	18	48.7	130.6	0.0994625			334310016	691209984	645219968	398870016	531529984	568489984
P16949	Stathmin	STMN1	12	9	57.7	81.2	0.0992136			342590016	274120000	376720000	396860000	340640000	291440000
P05109	Protein S100-A8;Protein S100-A8, N-terminally processed	S100A8	5	5	40.9	11.398	0.0989204			72566000	227670000	NaN	NaN	133380000	86432000
P06702	Protein S100-A9	S100A9	7	7	80.7	57.163	0.0986745			80399000	224250000	NaN	NaN	135680000	96779000
Q9BT88	Synaptotagmin-11	SYT11	5	5	17.2	11.212	0.0977071			24027000	33420000	NaN	NaN	27637000	26370000
P04040	Catalase	CAT	12	12	24.7	76.6	0.0975751			121250000	94128000	108920000	119970000	75874000	119020000
P13637	Sodium/potassium-transporting ATPase subunit alpha-3	ATP1A3	76	49	59.2	323.31	0.0969445			44378001408	29410000896	36687998976	35477999616	36192002048	33812000768
Q7L576	Cytoplasmic FMR1-interacting protein 1	CYFIP1	28	13	26	44.368	0.0965409			93426000	134780000	NaN	109140000	136580000	108880000
P18084	Integrin beta-5	ITGB5	5	5	10	10.518	0.0962255			32804000	20237000	NaN	NaN	27473000	27755000
O00299	Chloride intracellular channel protein 1	CLIC1	3	3	24.1	11.495	0.0953954			26943000	27255000	NaN	23686000	27821000	33600000
P62826	GTP-binding nuclear protein Ran	RAN	9	9	35.2	21.16	0.0931991			177700000	190670000	176100000	224110000	165620000	173490000
Q4KMQ2	Anoctamin-6	ANO6	8	8	11.5	20.667	0.0926905			51514000	50269000	NaN	43480000	44949000	60507000
Q15517	Corneodesmosin	CDSN	4	4	10.6	10.934	0.0926601			51586000	115140000	NaN	94724000	47600000	74047000
Q05639	Elongation factor 1-alpha 2	EEF1A2	16	8	41.3	86.463	0.0925426			1846700032	1263299968	664579968	659870016	1368700032	1278800000
Q9Y4D1	Disheveled-associated activator of morphogenesis 1	DAAM1	5	5	7.6	9.2943	0.0921588			23365000	25135000	NaN	NaN	27717000	19080000
Q5T848	Probable G-protein coupled receptor 158	GPR158	5	5	3.9	12.463	0.0920253			23398000	34227000	40428000	27188000	29016000	35664000
P61225	Ras-related protein Rap-2b	RAP2B	10	4	66.7	56.884	0.0920082			78347000	95763000	NaN	28990000	115220000	120280000
Q13126	S-methyl-5-thioadenosine phosphorylase	MTAP	6	6	30.7	18.447	0.0919448			22357000	21520000	NaN	16408000	21932000	37583000
O14818	Proteasome subunit alpha type-7	PSMA7	12	12	56	111.65	0.0917876			304840000	263950000	272129984	242350000	247890000	334160000
Q13555	Calcium/calmodulin-dependent protein kinase type II subunit gamma	CAMK2G	9	4	22	57.785	0.0914752			61772000	47635000	NaN	43445000	70978000	61114000
P04114	Apolipoprotein B-100;Apolipoprotein B-48	APOB	78	78	23	323.31	0.0911809			1753500032	1059200000	147550000	823409984	241290000	718590016
Q9Y2S2	Lambda-crystallin homolog	CRYL1	4	4	11.9	15.534	0.0899216			41956000	34516000	53023000	55826000	35923000	32751000
P05091	Aldehyde dehydrogenase, mitochondrial	ALDH2	16	14	32.5	66.828	0.0899035			214540000	138010000	101600000	141930000	179320000	140810000
Q9NQC3	Reticulon-4	RTN4	10	10	13.4	56.13	0.0895617			318230016	116090000	NaN	119990000	261840000	156260000
O14594	Neurocan core protein	NCAN	25	24	20.7	323.31	0.0883579			6710499840	17987000320	9167800320	11472000000	10499000320	11425999872
Q9P2U7	Vesicular glutamate transporter 1	SLC17A7	9	8	12.5	33.464	0.0880694			1520999936	1329699968	270340000	955369984	1058899968	819449984
P00492	Hypoxanthine-guanine phosphoribosyltransferase	HPRT1	10	10	64.2	32.501	0.0877339			321320000	267000000	400920000	325900000	286230016	335550016
Q969T9	WW domain-binding protein 2	WBP2	5	5	21.5	15.406	0.0875165			94432000	94354000	NaN	121530000	72102000	82390000
P61019	Ras-related protein Rab-2A	RAB2A	17	9	80.2	323.31	0.0869136			1193299968	1560899968	1660099968	1430700032	1363399936	1738499968
Q92752	Tenascin-R	TNR	25	25	19.3	183.58	0.0862573			705049984	672249984	292830016	517240000	713249984	472180000
P25788	Proteasome subunit alpha type-3	PSMA3	8	8	33.3	55.046	0.0858513			156110000	146390000	NaN	173860000	117110000	151640000
Q9HA64	Ketosamine-3-kinase	FN3KRP	5	5	20.1	14.817	0.0855493			38130000	45317000	NaN	55439000	28404000	56978000
P61457	Pterin-4-alpha-carbinolamine dehydratase	PCBD1	5	5	42.3	9.5659	0.0844332			51518000	43092000	NaN	50381000	49710000	44416000
Q13641	Trophoblast glycoprotein	TPBG	4	4	13.6	16.207	0.0840189			17197000	29779000	NaN	21095000	27100000	23874000
P08572	Collagen alpha-2(IV) chain;Canstatin	COL4A2	18	18	15.2	323.31	0.0819785			12741000192	14067999744	6118300160	12293999616	7937600000	13976999936
Q9UQB3	Catenin delta-2	CTNND2	15	15	14.4	100.9	0.0815753			195020000	74533000	NaN	NaN	110420000	103870000
P68402	Platelet-activating factor acetylhydrolase IB subunit beta	PAFAH1B2	6	6	30.1	104.03	0.0800013			122830000	104910000	115070000	88548000	118150000	159810000
P02452	Collagen alpha-1(I) chain	COL1A1	4	4	3.5	7.6456	0.0797351			59528000	172930000	NaN	166130000	94989000	91580000
Q08554	Desmocollin-1	DSC1	8	8	13.6	47.886	0.0793433			163260000	297049984	141080000	220640000	126130000	202610000
P54578	Ubiquitin carboxyl-terminal hydrolase 14	USP14	9	9	26.7	27.449	0.0788037			88119000	56132000	105980000	NaN	91062000	62818000
P10809	60 kDa heat shock protein, mitochondrial	HSPD1	9	9	26.5	97.564	0.0776583			60917000	49738000	NaN	39909000	76165000	45887000
P67775;P62714	Serine/threonine-protein phosphatase 2A catalytic subunit alpha isoform;Serine/threonine-protein phosphatase 2A catalytic subunit beta isoform	PPP2CA;PPP2CB	4	4	21	68.768	0.0772888			81625000	51261000	NaN	NaN	64161000	73002000
Q9UHY7	Enolase-phosphatase E1	ENOPH1	8	8	34.1	24.136	0.076485			77099000	69272000	NaN	92548000	66805000	55326000
P15121	Aldose reductase	AKR1B1	9	9	42.4	88.531	0.0762823			132760000	98660000	140590000	176020000	104150000	114080000
O75355	Ectonucleoside triphosphate diphosphohydrolase 3	ENTPD3	8	8	18.7	17.537	0.0753721			109200000	111840000	NaN	118310000	97634000	111320000
P11137	Microtubule-associated protein 2	MAP2	14	14	11.2	37.393	0.0749601			90309000	60818000	NaN	81521000	78797000	54875000
Q9NUQ9	Protein FAM49B	FAM49B	8	7	35.2	78.579	0.0745067			167690000	125750000	248250000	202470000	175320000	168030000
P62879	Guanine nucleotide-binding protein G(I)/G(S)/G(T) subunit beta-2	GNB2	20	9	63.8	199.79	0.0739434			925590016	529369984	1226800000	491240000	1420400000	668819968
Q9NY35	Claudin domain-containing protein 1	CLDND1	3	3	14.6	16.488	0.0736553			38602000	69784000	NaN	53357000	43823000	51438000
Q13491	Neuronal membrane glycoprotein M6-b	GPM6B	7	7	25.3	323.31	0.0729083			4157499904	6753099776	4823499776	7327799808	4635400192	4550099968
P47756	F-actin-capping protein subunit beta	CAPZB	10	10	37.9	31.914	0.0728337			287240000	215810000	262510000	264880000	242410000	268080000
Q16531	DNA damage-binding protein 1	DDB1	14	14	14.1	41.869	0.0727138			81347000	76990000	NaN	NaN	68674000	86538000
P01911	HLA class II histocompatibility antigen, DRB1-15 beta chain	HLA-DRB1	6	5	26.7	23.388	0.0727136			101730000	69252000	77504000	NaN	137890000	56515000
P46976	Glycogenin-1	GYG1	8	8	22.9	47.481	0.0723718			77206000	232900000	NaN	180840000	60738000	150290000
P14543	Nidogen-1	NID1	10	9	9.5	29.999	0.0723636			123170000	122990000	156290000	167790000	100460000	156990000
P22314	Ubiquitin-like modifier-activating enzyme 1	UBA1	27	27	40.1	270.54	0.0721994			502400000	313489984	749769984	376030016	649169984	400550016
Q9NR45	Sialic acid synthase	NANS	3	3	11.7	10.485	0.0717061			37737000	24359000	NaN	NaN	34571000	23402000
Q02413	Desmoglein-1	DSG1	18	18	26.3	133.19	0.0710503			277700000	591870016	229760000	384710016	241280000	506920000
P15924	Desmoplakin	DSP	88	88	33	323.31	0.0707632			1028400000	1523600000	841360000	1531399936	714769984	1445299968
Q6PCE3	Glucose 1,6-bisphosphate synthase	PGM2L1	14	14	30.1	45.182	0.0692637			163350000	105020000	57865000	106020000	94593000	118860000
P0DP25;P0DP24;P0DP23			12	12	61.1	323.31	0.0689091			3125499904	2720900096	3215000064	4324299776	2460499968	2852499968
Q8TBG9	Synaptoporin	SYNPR	5	5	15.1	36.792	0.0681784			153260000	103380000	127230000	128210000	161640000	107120000
P02675	Fibrinogen beta chain;Fibrinopeptide B;Fibrinogen beta chain	FGB	14	14	32	33.501	0.0678444			114030000	86988000	148260000	50450000	236380000	93515000
P02794	Ferritin heavy chain;Ferritin heavy chain, N-terminally processed	FTH1	13	13	46.4	166.73	0.0675828			6154800128	6356599808	2913400064	3289700096	5453700096	5326400000
Q9UEY8	Gamma-adducin	ADD3	9	8	18.4	50.188	0.0672206			94351000	87820000	211680000	99479000	117340000	126990000
Q9UBV8	Peflin	PEF1	7	7	21.5	13.445	0.0669393			73427000	74637000	73235000	50686000	86844000	103140000
P98160	Basement membrane-specific heparan sulfate proteoglycan core protein;Endorepellin;LG3 peptide	HSPG2	53	53	17.5	323.31	0.0658812			2506700032	1905699968	1050400000	2212900096	1266200064	2139900032
Q92982	Ninjurin-1	NINJ1	2	2	8.6	11.607	0.0655912			50052000	38763000	NaN	55911000	NaN	38062000
P52907	F-actin-capping protein subunit alpha-1	CAPZA1	8	6	40.6	33.649	0.065564			68344000	78995000	114700000	105140000	82429000	79010000
P07311	Acylphosphatase-1	ACYP1	6	6	63.6	17.884	0.0640106			41823000	38415000	NaN	46871000	33516000	38096000
P0DOX5;P01857	Ig gamma-1 chain C region	IGHG1	13	5	35.2	183.17	0.0639524			618419968	606409984	543900032	665430016	503849984	641430016
Q9H8H3	Methyltransferase-like protein 7A	METTL7A	6	6	25.4	62.829	0.0634787			96003000	158980000	NaN	134280000	104740000	119240000
Q9Y2T3	Guanine deaminase	GDA	30	30	71.6	323.31	0.0632802			951750016	781510016	884460032	922729984	798689984	930440000
Q8WUM4	Programmed cell death 6-interacting protein	PDCD6IP	28	28	35.4	263.03	0.0618002			376129984	432550016	565529984	381500000	510680000	436760000
P42658	Dipeptidyl aminopeptidase-like protein 6	DPP6	44	42	46.6	323.31	0.0614102			3329600000	3962299904	3706400000	3524199936	3725299968	3620900096
Q9Y266	Nuclear migration protein nudC	NUDC	3	3	10.9	4.646	0.0601026			31018000	23181000	NaN	28948000	28081000	25289000
P17301	Integrin alpha-2	ITGA2	7	7	7.9	25.653	0.0597036			70620000	50279000	NaN	87118000	41483000	49572000
O95670	V-type proton ATPase subunit G 2	ATP6V1G2	6	4	44.1	240.1	0.05941			142390000	82584000	204270000	158210000	150710000	116350000
Q9BPX5	Actin-related protein 2/3 complex subunit 5-like protein	ARPC5L	6	5	58.8	32.785	0.0593847			83518000	67828000	NaN	83928000	65646000	82806000
P30273	High affinity immunoglobulin epsilon receptor subunit gamma	FCER1G	2	2	30.2	5.1091	0.0590397			24884000	32650000	28471000	26636000	30792000	26917000
Q9NRX4	14 kDa phosphohistidine phosphatase	PHPT1	2	2	25.6	6.9643	0.0577755			36528000	24221000	NaN	NaN	26002000	37521000
P62070	Ras-related protein R-Ras2	RRAS2	7	4	39.2	25.475	0.0571149			23202000	27069000	NaN	NaN	32525000	20956000
P01903	HLA class II histocompatibility antigen, DR alpha chain	HLA-DRA	7	6	24.4	48.9	0.0564713			292390016	123300000	NaN	NaN	197630000	156150000
Q71U36;P0DPH8;P0DPH7;Q6PEY2	Tubulin alpha-1A chain;Tubulin alpha-3E chain	TUBA1A;TUBA3E	26	1	62.1	19.808	0.0564449			91314000	48449000	NaN	NaN	76285000	64967000
P02649	Apolipoprotein E	APOE	12	8	44.2	98.022	0.0546747			153210000	105600000	46360000	79247000	78468000	101490000
Q9UKS6	Protein kinase C and casein kinase substrate in neurons protein 3	PACSIN3	5	5	16.5	17.511	0.0537764			23278000	46195000	NaN	NaN	30209000	40265000
P13861	cAMP-dependent protein kinase type II-alpha regulatory subunit	PRKAR2A	12	10	33.4	70.329	0.0536683			146310000	230480000	269700000	221350000	205850000	217590000
P12109	Collagen alpha-1(VI) chain	COL6A1	41	41	40.5	323.31	0.053205			5766199808	4848200192	5635999744	5111799808	5930899968	5017299968
Q9UI12	V-type proton ATPase subunit H	ATP6V1H	16	16	41	71.314	0.0515323			287070016	174560000	NaN	126450000	293180000	253800000
Q13873	Bone morphogenetic protein receptor type-2	BMPR2	6	6	7	14.887	0.0511066			32803000	65442000	NaN	59618000	49592000	38640000
P14923	Junction plakoglobin	JUP	24	22	34.9	143.15	0.051077			546579968	726300032	364880000	726030016	356140000	639420032
Q14194	Dihydropyrimidinase-related protein 1	CRMP1	23	19	55.9	123.36	0.0502642			725710016	531280000	515460000	551489984	704400000	543539968
P29401	Transketolase	TKT	23	23	51.2	109.59	0.0499958			715059968	535409984	908449984	728790016	824209984	530200000
Q9NRY6	Phospholipid scramblase 3	PLSCR3	4	4	10.5	6.388	0.0497403			109860000	129890000	83795000	122930000	82515000	109290000
P00505	Aspartate aminotransferase, mitochondrial	GOT2	14	14	34	111.85	0.0497382			269270016	322620000	604320000	331420000	440540000	320449984
Q9H4G0	Band 4.1-like protein 1	EPB41L1	15	14	21	43.142	0.0496298			139490000	135720000	175620000	96305000	220710000	140140000
Q01650	Large neutral amino acids transporter small subunit 1	SLC7A5	4	4	10.8	16.711	0.0492658			54420000	38773000	NaN	NaN	42803000	46732000
Q9UN36	Protein NDRG2	NDRG2	12	12	45.8	201.16	0.0492491			351769984	432720000	461680000	349000000	556110016	334769984
Q96ID5	Immunoglobulin superfamily member 21	IGSF21	5	5	13.7	16.257	0.0491422			76057000	67224000	NaN	NaN	74739000	66682000
P63098	Calcineurin subunit B type 1	PPP3R1	11	11	64.1	167.03	0.04889			1763000064	1687299968	1266099968	1665500032	1510400000	1426400000
P04899	Guanine nucleotide-binding protein G(i) subunit alpha-2	GNAI2	33	17	79.2	323.31	0.0478468			17565999104	16903000064	24930000896	20252000256	19427999744	19818000384
P30085	UMP-CMP kinase	CMPK1	5	5	32.7	23.546	0.0475923			32824000	38172000	NaN	38030000	32142000	37704000
Q07954	Prolow-density lipoprotein receptor-related protein 1;Low-density lipoprotein receptor-related protein 1 85 kDa subunit;Low-density lipoprotein receptor-related protein 1 515 kDa subunit;Low-density lipoprotein receptor-related protein 1 intracellular domain	LRP1	14	14	4	25.495	0.0471933			42204000	27615000	NaN	NaN	32080000	38894000
P35222	Catenin beta-1	CTNNB1	17	15	28.3	134.85	0.0471442			150600000	144790000	271150016	156400000	213270000	161490000
P19105;O14950;P24844	Myosin regulatory light chain 12A;Myosin regulatory light chain 12B;Myosin regulatory light polypeptide 9	MYL12A;MYL12B;MYL9	4	4	38.6	20.231	0.0470639			32745000	25086000	NaN	33014000	21679000	30325000
Q96FW1	Ubiquitin thioesterase OTUB1	OTUB1	6	6	26.9	60.389	0.0467903			100890000	68283000	NaN	NaN	92964000	78809000
P52565	Rho GDP-dissociation inhibitor 1	ARHGDIA	8	8	49	45.146	0.0459888			414960000	331260000	459689984	429600000	393369984	389569984
P00488	Coagulation factor XIII A chain	F13A1	2	2	4	2.8451	0.0455688			29307000	14882000	NaN	NaN	19985000	24108000
Q15181	Inorganic pyrophosphatase	PPA1	7	7	39.1	50.934	0.0447665			67037000	76892000	NaN	65302000	69919000	84824000
Q13509	Tubulin beta-3 chain	TUBB3	25	10	59.1	257.21	0.0440091			1073100032	531420000	350910016	465190016	681820032	723609984
P00441	Superoxide dismutase [Cu-Zn]	SOD1	9	9	87	154.01	0.0438475			819000000	965840000	594480000	629569984	1166499968	701720000
P06733	Alpha-enolase	ENO1	40	37	74.9	323.31	0.0437813			14112000000	10510000128	7650899968	8229199872	11230000128	11344000000
O15400	Syntaxin-7	STX7	6	6	41	145.41	0.0437067			55511000	78903000	116600000	120610000	88363000	54123000
P31323	cAMP-dependent protein kinase type II-beta regulatory subunit	PRKAR2B	15	13	44.3	145.29	0.0434881			179230000	219410000	397569984	291640000	233180000	208240000
P69892;P69891	Hemoglobin subunit gamma-2;Hemoglobin subunit gamma-1	HBG2;HBG1	6	5	55.1	32.91	0.0430561			62819000	67869000	NaN	93603000	54146000	59787000
P35580	Myosin-10	MYH10	17	15	11.9	105.87	0.0430388			93023000	40111000	NaN	NaN	56270000	74686000
P14324	Farnesyl pyrophosphate synthase	FDPS	4	4	11.2	11.831	0.0428834			103010000	68139000	NaN	89708000	82609000	74344000
Q96E17	Ras-related protein Rab-3C	RAB3C	9	8	53.7	157.12	0.042697			81876000	145070000	265240000	135200000	118860000	227240000
P01009	Alpha-1-antitrypsin;Short peptide from AAT	SERPINA1	20	20	47.1	277.94	0.0421769			299440000	380980000	611600000	434670016	362329984	408790016
P55087	Aquaporin-4	AQP4	8	8	22.6	41.837	0.041957			630470016	708720000	986419968	899089984	905600000	582449984
P05026	Sodium/potassium-transporting ATPase subunit beta-1	ATP1B1	32	32	63.7	323.31	0.0419309			43499999232	33586999296	24445999104	31740000256	34716999680	30428000256
Q9BPW8	Protein NipSnap homolog 1	NIPSNAP1	4	4	21.8	8.8958	0.0409852			43213000	40071000	NaN	42473000	36652000	44891000
Q9P2T1	GMP reductase 2	GMPR2	8	8	38.2	19.332	0.040309			37685000	38836000	85284000	74870000	37107000	50624000
P40227	T-complex protein 1 subunit zeta	CCT6A	9	9	25	33.402	0.0394977			36594000	28473000	44339000	38636000	33762000	33778000
P61769	Beta-2-microglobulin;Beta-2-microglobulin form pI 5.3	B2M	4	4	37.8	24.586	0.0393479			137150000	86558000	NaN	152570000	67632000	110710000
P05413	Fatty acid-binding protein, heart	FABP3	12	11	77.4	53.096	0.0387587			586300032	356360000	289049984	373060000	370620000	406230016
P09488;Q03013	Glutathione S-transferase Mu 1;Glutathione S-transferase Mu 4	GSTM1;GSTM4	14	4	54.6	72.202	0.0383816			381740000	116550000	NaN	225050000	135480000	258030000
P49720	Proteasome subunit beta type-3	PSMB3	6	6	37.1	41.458	0.037538			81804000	64659000	66322000	60375000	67666000	89956000
O94760	N(G),N(G)-dimethylarginine dimethylaminohydrolase 1	DDAH1	21	20	73.7	256.72	0.0375119			1274400000	1037800000	1287800064	973619968	1427800064	1173100032
O15230	Laminin subunit alpha-5	LAMA5	14	14	4.9	28.823	0.0369466			78179000	43754000	NaN	89445000	31899000	82259000
P27797	Calreticulin	CALR	5	5	18.9	28.685	0.0367483			64705000	72686000	78033000	65525000	81367000	66893000
Q9BY67	Cell adhesion molecule 1	CADM1	6	6	10.6	281.51	0.0364937			239790000	558830016	400580000	508030016	426129984	273830016
Q01484	Ankyrin-2	ANK2	64	57	23.7	323.31	0.035885			804110016	652899968	1236000000	825760000	944249984	781920000
Q9UIW2	Plexin-A1	PLXNA1	25	19	16	240.02	0.0346729			110920000	228590000	340880000	237740000	190560000	211470000
P20340	Ras-related protein Rab-6A	RAB6A	12	4	62.5	14.187	0.0343751			135730000	114740000	149060000	112900000	145020000	146840000
Q99962	Endophilin-A1	SH3GL2	20	14	59.9	140.59	0.0339949			716350016	581750016	1005699968	633609984	896419968	696739968
P79483	HLA class II histocompatibility antigen, DR beta 3 chain	HLA-DRB3	5	4	18	11.624	0.0339502			98465000	68858000	NaN	87767000	43807000	127400000
Q7KYR7	Butyrophilin subfamily 2 member A1	BTN2A1	8	4	19.7	31.75	0.0331306			66446000	29485000	NaN	NaN	46511000	45843000
Q12959	Disks large homolog 1	DLG1	8	7	13.6	63.698	0.0330409			43759000	90600000	NaN	57914000	66959000	70030000
P07737	Profilin-1	PFN1	10	7	71.4	132.97	0.0324105			346350016	284430016	398280000	375169984	322249984	314200000
P09496	Clathrin light chain A	CLTA	4	4	8.1	11.913	0.0320963			43354000	52817000	NaN	68396000	49003000	35243000
P22234	Multifunctional protein ADE2;Phosphoribosylaminoimidazole-succinocarboxamide synthase;Phosphoribosylaminoimidazole carboxylase	PAICS	9	9	26.4	42.002	0.0319993			94473000	61376000	NaN	71979000	81716000	78820000
P23229	Integrin alpha-6;Integrin alpha-6 heavy chain;Integrin alpha-6 light chain;Processed integrin alpha-6	ITGA6	27	27	28.8	141.24	0.0314857			528510016	249090000	267570000	282830016	348780000	383649984
P25789	Proteasome subunit alpha type-4	PSMA4	8	8	35.2	25.647	0.0312143			166410000	140960000	106870000	148820000	116200000	151340000
Q96GD0	Pyridoxal phosphate phosphatase	PDXP	10	10	42.6	70.384	0.0310497			146900000	110940000	162220000	135780000	148130000	135780000
Q6UWP8	Suprabasin	SBSN	8	8	33.6	43.734	0.028766			110510000	270489984	NaN	242060000	104830000	180550000
P02511	Alpha-crystallin B chain	CRYAB	11	11	55.4	157.17	0.0285142			542990016	175450000	389049984	305510016	417160000	317849984
Q14204	Cytoplasmic dynein 1 heavy chain 1	DYNC1H1	60	60	17.8	227.12	0.0272786			208600000	206270000	111530000	77737000	291390016	190260000
P61981	14-3-3 protein gamma;14-3-3 protein gamma, N-terminally processed	YWHAG	16	12	61.9	163.16	0.0255024			1139100032	697390016	1000800000	1055000000	1087399936	724809984
P35573	Glycogen debranching enzyme;4-alpha-glucanotransferase;Amylo-alpha-1,6-glucosidase	AGL	35	35	26.4	130.51	0.0251279			110870000	545569984	141190000	284860000	96136000	360300000
P49588	Alanine--tRNA ligase, cytoplasmic	AARS	9	9	13.6	32.365	0.0250538			24666000	26710000	NaN	30910000	25511000	22089000
P63151	Serine/threonine-protein phosphatase 2A 55 kDa regulatory subunit B alpha isoform	PPP2R2A	5	5	17.2	11.93	0.0247106			31055000	26738000	NaN	20686000	42523000	NaN
P78310	Coxsackievirus and adenovirus receptor	CXADR	12	12	29	88.658	0.024555			448790016	468609984	137230000	282760000	297369984	314060000
P20339	Ras-related protein Rab-5A	RAB5A	9	6	60.9	51.817	0.0244647			146250000	113440000	179130000	120960000	188100000	125180000
Q9BX67	Junctional adhesion molecule C	JAM3	8	8	29.4	70.923	0.0242172			127430000	192420000	NaN	189650000	120900000	176480000
P50990	T-complex protein 1 subunit theta	CCT8	10	10	20.8	35.532	0.0240839			68926000	55181000	65441000	55391000	62586000	70320000
Q15599	Na(+)/H(+) exchange regulatory cofactor NHE-RF2	SLC9A3R2	25	25	75.7	171.48	0.0239523			1673799936	1942800000	1453600000	1867000064	1442599936	1799399936
Q9BVA1	Tubulin beta-2B chain	TUBB2B	28	2	69	10.06	0.0237141			60509000	41925000	NaN	NaN	64801000	40920000
P43155	Carnitine O-acetyltransferase	CRAT	2	2	4	5.6365	0.0236155			14860000	12432000	NaN	NaN	13325000	13678000
Q92777	Synapsin-2	SYN2	14	11	35.2	194.1	0.0233336			642019968	493150016	1025600000	674849984	598889984	766350016
O43175	D-3-phosphoglycerate dehydrogenase	PHGDH	7	7	15.9	15.662	0.0228849			53483000	46841000	NaN	41313000	57767000	54122000
P61764	Syntaxin-binding protein 1	STXBP1	65	64	87	323.31	0.0227036			11104000000	20486000640	20409999360	15347000320	21586999296	14707999744
O43759	Synaptogyrin-1	SYNGR1	3	3	13.3	6.8881	0.0211264			305449984	454460000	156890000	343000000	214880000	NaN
O43488	Aflatoxin B1 aldehyde reductase member 2	AKR7A2	6	6	21.7	18.742	0.0207252			64843000	44178000	68618000	58278000	65426000	50050000
O15031	Plexin-B2	PLXNB2	13	13	10.7	74.463	0.0187479			66908000	33198000	NaN	36132000	53510000	57220000
P19086	Guanine nucleotide-binding protein G(z) subunit alpha	GNAZ	11	11	35.2	48.65	0.0186061			119540000	134600000	369289984	128580000	280600000	153250000
Q15102	Platelet-activating factor acetylhydrolase IB subunit gamma	PAFAH1B3	6	6	38.1	17.675	0.0171449			65648000	41790000	NaN	NaN	54693000	48898000
P05090	Apolipoprotein D	APOD	11	11	40.2	242.48	0.0164628			657310016	976489984	582070016	791760000	617729984	744440000
P61158	Actin-related protein 3	ACTR3	4	3	12.4	8.4923	0.0161979			44400000	32441000	NaN	31774000	37154000	47655000
P04179	Superoxide dismutase [Mn], mitochondrial	SOD2	9	9	35.1	34.135	0.0158662			321740000	181850000	108290000	142420000	216080000	196110000
Q9UKE5	TRAF2 and NCK-interacting protein kinase	TNIK	6	2	6.1	14.9	0.015616			41476000	37091000	NaN	58619000	37850000	28301000
P0DP58			3	3	25.9	8.6423	0.0143404			35809000	NaN	156430000	99695000	47005000	97326000
P14621	Acylphosphatase-2	ACYP2	5	5	49.5	34.486	0.0136182			142560000	97895000	NaN	124720000	103640000	124980000
P32856	Syntaxin-2	STX2	6	5	31.9	48.204	0.0125329			26448000	44807000	NaN	NaN	31443000	36863000
Q13449	Limbic system-associated membrane protein	LSAMP	12	12	39.3	148.66	0.0123568			248630000	359920000	307929984	180250000	465969984	317360000
P60900	Proteasome subunit alpha type-6	PSMA6	12	12	46.7	51.937	0.0122514			248690000	237900000	227040000	283980000	191090000	244290000
Q8WXF7	Atlastin-1	ATL1	9	9	22.8	35.711	0.0121103			116840000	67145000	99715000	96876000	115850000	71388000
P49755	Transmembrane emp24 domain-containing protein 10	TMED10	2	2	12.3	7.1253	0.012019			13251000	19620000	NaN	NaN	13634000	19463000
Q86TV6	Tetratricopeptide repeat protein 7B	TTC7B	4	4	5.9	12.446	0.0117376			12933000	16317000	NaN	NaN	14565000	14362000
P43121	Cell surface glycoprotein MUC18	MCAM	6	6	10.2	33.208	0.0112793			61276000	73379000	NaN	87920000	48939000	71793000
Q13885	Tubulin beta-2A chain	TUBB2A	28	2	69	176.27	0.0112164			2416199936	1269400064	1769299968	1320300032	2117299968	1895399936
Q9ULC3	Ras-related protein Rab-23	RAB23	6	6	29.5	21.791	0.0111236			71547000	77119000	85973000	98886000	68985000	70447000
O14773	Tripeptidyl-peptidase 1	TPP1	4	4	14.9	19.968	0.0109196			38608000	55471000	NaN	34520000	56721000	49431000
Q8TAF3	WD repeat-containing protein 48	WDR48	5	5	8.4	10.043	0.0106681			27505000	27807000	NaN	29098000	23133000	31066000
Q9P121	Neurotrimin	NTM	9	7	27.6	28.922	0.0100527			96927000	92568000	NaN	NaN	132980000	65954000
P49189	4-trimethylaminobutyraldehyde dehydrogenase	ALDH9A1	9	9	20.9	22.156	0.00800675			118660000	92301000	180330000	155800000	104290000	123590000
P25787	Proteasome subunit alpha type-2	PSMA2	10	10	51.3	47.225	0.00791351			129250000	114070000	196860000	242060000	103580000	118390000
O60282;Q12840	Kinesin heavy chain isoform 5C;Kinesin heavy chain isoform 5A	KIF5C;KIF5A	10	6	14.1	78.276	0.00756971			66107000	43555000	NaN	49618000	61749000	51067000
Q15049	Membrane protein MLC1	MLC1	4	4	17.2	33.063	0.00744128			69849000	61503000	64247000	52884000	68851000	75225000
O75936	Gamma-butyrobetaine dioxygenase	BBOX1	3	3	9	5.5069	0.00732588			27870000	22233000	NaN	NaN	22755000	27048000
P53396	ATP-citrate synthase	ACLY	10	10	13.3	45.713	0.00730748			56883000	28674000	NaN	60385000	33805000	31469000
O43776	Asparagine--tRNA ligase, cytoplasmic	NARS	8	8	19.2	20.719	0.00725606			55376000	37298000	NaN	NaN	45415000	45902000
P21281	V-type proton ATPase subunit B, brain isoform	ATP6V1B2	21	21	46.6	146.37	0.00661012			592360000	368510016	1065400000	671800000	692640000	509630016
P23526	Adenosylhomocysteinase	AHCY	16	16	38.9	116.87	0.00614752			329960000	271870016	338840000	324270016	293769984	320449984
O75083	WD repeat-containing protein 1	WDR1	13	13	28.2	40.325	0.00515305			324209984	144900000	59993000	171290000	131650000	127940000
Q99536	Synaptic vesicle membrane protein VAT-1 homolog	VAT1	7	7	22.1	21.35	0.00459143			86122000	67633000	111940000	74646000	101390000	85535000
P23284	Peptidyl-prolyl cis-trans isomerase B	PPIB	6	6	32.9	16.899	0.00384801			66324000	83149000	NaN	75836000	78050000	69429000
P21926	CD9 antigen	CD9	5	5	14.5	139.17	0.00349969			1413500032	1593200000	594860032	1621600000	763150016	1069400000
P10768	S-formylglutathione hydrolase	ESD	8	8	33.3	206.76	0.00327483			328380000	227150000	275060000	271470016	230410000	329480000
P51149	Ras-related protein Rab-7a	RAB7A	16	16	79.2	323.31	0.00228109			843779968	953779968	1239200000	817470016	1063000000	1144000000
Q00796	Sorbitol dehydrogenase	SORD	5	5	22.1	26.118	1.26357e-05			46753000	37544000	38611000	19975000	57082000	59437000
